# Supplementary material for: Unequal segregation of mitochondria during asymmetric cell division contributes to cell fate divergence in sister cells in vivo
Source: Nat Commun. 2025 Aug 4;16:7174. doi: 10.1038/s41467-025-62484-5 (PMC12322191; doi:10.1038/s41467-025-62484-5)
Supplement: Supplementary file 4 — Source Data [file 41467_2025_62484_MOESM4_ESM.xlsx]

## Sheet: Fig.1
			QL.p +/+
volumes are in cubic microns					metaphase (cell volume)					metaphase (mitochondrial volume)					post-cytokinesis (cell volume)					post-cytokinesis (mitochondrial volume)					metaphase (mitochondrial density)					post-cytokinesis (mitochondrial density)					QL.p mitochondrial density
					A-side	P-side	A+P	A/P		A-side	P-side	A+P	A/P		QL.pa	QL.pp		QL.paa/QL.pap		QL.pa	QL.pp		QL.pa/QL.pp		A-side	P-side		A/P		QL.pa	QL.pp		QL.pa/QL.pp
		FIG. 1b	session1	P1	27.8	24.3	52.1	1.14403		1.09	1.29	2.38	0.844961		39.9	10.7		3.72897		2.65	0.417		6.35492		0.0392086	0.0530864		0.738581		0.066416	0.038972		1.7042		0.0456814
			session1	P2	25.6	28.4	54	0.901408		1.06	1.63	2.69	0.650307		35.1	13.5		2.6		2.3	0.423		5.43735		0.0414062	0.0573944		0.721434		0.0655271	0.0313333		2.09129		0.0498148
			session1	P3	32.8	27.5	60.3	1.19273		1.29	1.32	2.61	0.977273		53.5	16.2		3.30247		2.26	0.851		2.6557		0.0393293	0.048		0.81936		0.042243	0.0525309		0.804156		0.0432836
			session1	P5	32.2	30.4	62.6	1.05921		1	0.927	1.927	1.07875		55.6	14.4		3.86111		2.23	0.479		4.65553		0.0310559	0.0304934		1.01845		0.0401079	0.0332639		1.20575		0.0307827
			session1	P6	28.5	22.7	51.2	1.25551		1.03	0.954	1.984	1.07966		40.2	12.5		3.216		2.01	0.261		7.70115		0.0361404	0.0420264		0.859943		0.05	0.02088		2.39464		0.03875
			session1	P7	33.7	31.9	65.6	1.05643		0.997	0.883	1.88	1.12911		44.5	13.1		3.39695		1.96	0.436		4.49541		0.0295846	0.0276803		1.0688		0.0440449	0.0332824		1.32337		0.0286585
			session1	P9	29.1	22	51.1	1.32273		1.23	0.974	2.204	1.26283		41.5	15.2		2.73026		1.73	0.57		3.03509		0.042268	0.0442727		0.95472		0.0416867	0.0375		1.11165		0.0431311
			session1	P10	35.1	28.5	63.6	1.23158		0.861	1.17	2.031	0.735897		38.9	12.3		3.1626		1.33	0.334		3.98204		0.0245299	0.0410526		0.597524		0.0341902	0.0271545		1.2591		0.031934
			session1	P11	30	29.4	59.4	1.02041		1.55	1.71	3.26	0.906433		51.6	18.6		2.77419		2.35	0.32		7.34375		0.0516667	0.0581633		0.888304		0.0455426	0.0172043		2.64717		0.0548822
			session2	P1	42.2	30.8	73	1.37013		1.35	1.36	2.71	0.992647		66.9	17.4		3.84483		2.5	0.418		5.98086		0.0319905	0.0441558		0.724491		0.0373692	0.024023		1.55556		0.0371233
			session2	P2	32.7	25.9	58.6	1.26255		1.38	0.842	2.222	1.63895		38	14.7		2.58503		1.28	0.622		2.05788		0.0422018	0.0325097		1.29813		0.0336842	0.0423129		0.796074		0.0379181
			session2	P3	34	27.3	61.3	1.24542		1.6	1.26	2.86	1.26984		47.9	13.6		3.52206		2.56	0.0389		65.8098		0.0470588	0.0461538		1.01961		0.0534447	0.00286029		18.685		0.0466558
			session2	P4	31.1	29.4	60.5	1.05782		1.19	1.59	2.78	0.748428		55.7	15.9		3.50314		2.03	0.461		4.40347		0.0382637	0.0540816		0.707517		0.0364452	0.0289937		1.25701		0.0459504
			session2	P6	29.4	24.4	53.8	1.20492		1.45	1.28	2.73	1.13281		40.2	10.9		3.68807		2.73	0.199		13.7186		0.0493197	0.052459		0.940157		0.0679104	0.0182569		3.71972		0.0507435
			session2	P7	35.8	27.8	63.6	1.28777		1.46	0.875	2.335	1.66857		42.7	11.2		3.8125		2.08	0.39		5.33333		0.0407821	0.0314748		1.29571		0.0487119	0.0348214		1.39891		0.0367138
			session2	P8	30	26.3	56.3	1.14068		0.891	1.12	2.011	0.795536		38.3	12.8		2.99219		1.92	0.35		5.48571		0.0297	0.0425856		0.69742		0.0501305	0.0273437		1.83335		0.0357194
			session2	P9	33	31.1	64.1	1.06109		1.03	1.36	2.39	0.757353		33.7	9.11		3.69923		2.11	0.439		4.80638		0.0312121	0.0437299		0.713748		0.0626113	0.0481888		1.29929		0.0372855
			session2	P10	30.4	28	58.4	1.08571		1.46	1.08	2.54	1.35185		47.8	14.1		3.39007		2.39	0.353		6.77054		0.0480263	0.0385714		1.24513		0.05	0.0250355		1.99717		0.0434932
			session2	P11	30.4	25.7	56.1	1.18288		1.19	1.27	2.46	0.937008		43.8	11.9		3.68067		1.63	0.498		3.27309		0.0391447	0.0494163		0.792142		0.0372146	0.0418487		0.889265		0.0438503
			session2	P13	32.2	24.4	56.6	1.31967		1.34	1.37	2.71	0.978102		46.9	13.7		3.42336		2.53	0.443		5.71106		0.0416149	0.0561475		0.741171		0.0539446	0.0323358		1.66826		0.0478799
			session3	P3	30.2	27.2	57.4	1.11029		1.29	0.926	2.216	1.39309		34.6	10.9		3.17431		1.87	0.204		9.16667		0.0427152	0.0340441		1.2547		0.0540462	0.0187156		2.88776		0.0386063
			session3	P4	29	25.4	54.4	1.14173		0.661	0.904	1.565	0.731195		39.1	11.8		3.31356		1.55	0.463		3.34773		0.0227931	0.0355906		0.640426		0.0396419	0.0392373		1.01031		0.0287684
			session3	P5	21.4	20.4	41.8	1.04902		1.02	0.873	1.893	1.16838		35.7	10.1		3.53465		1.82	0.0579		31.4335		0.0476636	0.0427941		1.11379		0.0509804	0.00573267		8.89295		0.0452871
			session3	P6	28.2	24.4	52.6	1.15574		1.14	0.93	2.07	1.22581		42.3	12		3.525		1.83	0.184		9.94565		0.0404255	0.0381148		1.06063		0.0432624	0.0153333		2.82146		0.0393536
			session3	P7	37.5	29.1	66.6	1.28866		1.32	1.39	2.71	0.94964		42.4	13.1		3.23664		2.22	0.591		3.75635		0.0352	0.0477663		0.736921		0.0523585	0.0451145		1.16057		0.0406907
			session3	P9	30.1	28.1	58.2	1.07117		1.42	1.41	2.83	1.00709		45.9	16.8		2.73214		1.85	0.812		2.27833		0.0471761	0.0501779		0.940176		0.040305	0.0483333		0.833897		0.0486254
			session3	P10	26.3	23.9	50.2	1.10042		1.08	0.908	1.988	1.18943		33	10.2		3.23529		1.08	0.0739		14.6143		0.0410646	0.0379916		1.08089		0.0327273	0.0072451		4.51716		0.0396016
			session3	P11	27.8	21.6	49.4	1.28704		1.05	0.862	1.912	1.2181		40.8	13.1		3.1145		1.76	0.277		6.35379		0.0377698	0.0399074		0.946435		0.0431373	0.021145		2.04007		0.0387045
			session3	P12	21.2	21.8	43	0.972477		0.757	0.796	1.553	0.951005		46.2	12.5		3.696		2.15	0.148		14.527		0.0357075	0.0365138		0.97792		0.0465368	0.01184		3.93047		0.0361163
			session3	P13	25.5	24.5	50	1.04082		1.08	1.2	2.28	0.9		31.6	9.38		3.36887		1.52	0.0307		49.5114		0.0423529	0.0489796		0.864706		0.0481013	0.00327292		14.6967		0.0456
			mean		30.44	26.42	56.86	1.154		1.17557	1.1488	2.32437	1.05567		43.1433	13.0563		3.32816		2.00767	0.37148		10.4649		0.0389124	0.0435112		0.915297		0.0470774	0.0278037		3.08108		0.0410535
			QL.pa +/+
volumes are in cubic microns					metaphase (cell volume)					metaphase (mitochondrial volume)					post-cytokinesis (cell volume)					post-cytokinesis (mitochondrial volume)					metaphase (mitochondrial density)					post-cytokinesis (mitochondrial density)					QL.pa mitochondrial density					cell cycles		survival time
					A-side	P-side	A+P	A/P		A-side	P-side	A+P	A/P		QL.paa	QL.pap		QL.paa/QL.pap		QL.paa	QL.pap	QL.paa+QL.pap	QL.paa/QL.pap		A-side	P-side		A/P		QL.paa	QL.pap		QL.paa/QL.pap							QL.p	QL.pa	QL.pp
		FIG. 1c	session1	P1	30.9	22.7	53.6	1.36123		1.31	0.341	1.651	3.84164		35.2	21		1.67619		1.49	0.29	1.78	5.13793		0.0423948	0.015022		2.82218		0.0423295	0.0138095		3.06524		0.0308022			session1	P1	160	163	78.5
			session1	P2	23.3	20.6	43.9	1.13107		0.647	0.74	1.387	0.874324		25.8	17.6		1.46591		1.08	1.08	2.16	1		0.0277682	0.0359223		0.773008		0.0418605	0.0613636		0.682171		0.0315945			session1	P2	163	176	140.5
			session1	P3	26.5	23.7	50.2	1.11814		0.958	0.982	1.94	0.97556		34.8	22		1.58182		1.01	0.874	1.884	1.15561		0.0361509	0.0414346		0.872482		0.029023	0.0397273		0.730556		0.0386454			session1	P3	132	146	178.5
			session1	P5	36.3	29.4	65.7	1.23469		1.58	0.922	2.502	1.71367		36.2	24.5		1.47755		1.48	1.35	2.83	1.0963		0.0435262	0.0313605		1.38793		0.040884	0.055102		0.741968		0.0380822			session1	P5	143	141	89
			session1	P6	18.9	24.6	43.5	0.768293		0.778	0.551	1.329	1.41198		28.1	21.8		1.28899		0.832	0.491	1.323	1.6945		0.041164	0.0223984		1.83781		0.0296085	0.0225229		1.3146		0.0305517			session1	P6	137	150	150
			session1	P7	35	23.3	58.3	1.50215		0.964	1.09	2.054	0.884404		36.1	21.7		1.66359		1.17	0.851	2.021	1.37485		0.0275429	0.0467811		0.58876		0.03241	0.0392166		0.826435		0.0352316			session1	P7	150	145	202
			session1	P9	28.4	23.6	52	1.20339		1.06	0.381	1.441	2.78215		29.2	23.6		1.23729		1.2	0.362	1.562	3.31492		0.0373239	0.0161441		2.31193		0.0410959	0.015339		2.67918		0.0277115			session1	P8	128	147	306
			session1	P10	34.3	31.3	65.6	1.09585		0.928	0.728	1.656	1.27473		27.4	18.9		1.44974		0.758	0.73	1.488	1.03836		0.0270554	0.0232588		1.16323		0.0276642	0.0386243		0.716238		0.0252439			session1	P9	143	126	155.5
			session1	P11	21.9	21.8	43.7	1.00459		0.817	0.904	1.721	0.903761		30.1	20.3		1.48276		0.906	0.838	1.744	1.08115		0.0373059	0.0414679		0.899634		0.0300997	0.0412808		0.729145		0.0393822			session1	P10	125	83	112.5
			session2	P1	28.3	26.8	55.1	1.05597		1	0.947	1.947	1.05597		44.6	26.7		1.67041		1.48	1.14	2.62	1.29825		0.0353357	0.0353358		0.999996		0.0331839	0.0426966		0.777201		0.0353358			session1	P11	175	165	125
			session2	P2	36.2	27.3	63.5	1.32601		1.91	1.2	3.11	1.59167		41.3	22.8		1.8114		1.63	0.762	2.392	2.13911		0.0527624	0.043956		1.20035		0.0394673	0.0334211		1.18091		0.0489764			session2	P1	142	142	88
			session2	P3	34.2	24.8	59	1.37903		1.46	0.736	2.196	1.9837		45.2	25.5		1.77255		1.93	0.921	2.851	2.09555		0.0426901	0.0296774		1.43847		0.0426991	0.0361176		1.18222		0.0372203			session2	P2	193	150	200.5
			session2	P4	31.5	28.6	60.1	1.1014		1.08	0.694	1.774	1.5562		37.7	22		1.71364		1.4	0.964	2.364	1.45228		0.0342857	0.0242657		1.41293		0.0371353	0.0438182		0.847486		0.0295175			session2	P3	124	128	58
			session2	P6	21	22.8	43.8	0.921053		1.19	0.847	2.037	1.40496		30.5	23.3		1.30901		1.01	0.719	1.729	1.40473		0.0566667	0.0371491		1.52538		0.0331148	0.0308584		1.07312		0.0465068			session2	P4	138	130	177.5
			session2	P7	31.8	30.5	62.3	1.04262		1.33	1.15	2.48	1.15652		30.5	18.4		1.65761		1.37	0.445	1.815	3.07865		0.0418239	0.0377049		1.10924		0.044918	0.0241848		1.85728		0.0398074			session2	P6	139	132	87
			session2	P8	28.4	25	53.4	1.136		1.65	0.82	2.47	2.0122		35.3	23.4		1.50855		1.31	0.671	1.981	1.95231		0.0580986	0.0328		1.7713		0.0371105	0.0286752		1.29417		0.0462547			session2	P7	141	123	320
			session2	P9	30.7	27.4	58.1	1.12044		1.28	0.704	1.984	1.81818		38	23.7		1.60338		1.23	0.888	2.118	1.38514		0.0416938	0.0256934		1.62274		0.0323684	0.0374684		0.863887		0.034148			session2	P8	142	139	131
			session2	P10	30.7	28	58.7	1.09643		1.42	0.735	2.155	1.93197		30.7	18.3		1.6776		2.01	0.985	2.995	2.04061		0.0462541	0.02625		1.76206		0.0654723	0.0538251		1.21639		0.0367121			session2	P9	156	144	112
			session2	P11	29	26.7	55.7	1.08614		1.37	0.646	2.016	2.12074		30.9	21.4		1.44393		1.63	0.852	2.482	1.91315		0.0472414	0.0241948		1.95255		0.0527508	0.0398131		1.32496		0.0361939			session2	P10	142	129	87
			session2	P13	30.2	27.9	58.1	1.08244		0.728	0.359	1.087	2.02786		29.1	24.9		1.16867		1.52	0.954	2.474	1.59329		0.024106	0.0128674		1.87342		0.0522337	0.0383133		1.36333		0.0187091			session2	P11	161	154	117.5
			session3	P3	32.7	26.7	59.4	1.22472		1.42	0.861	2.281	1.64925		30.5	18.9		1.61376		1.56	1.01	2.57	1.54455		0.0434251	0.0322472		1.34663		0.0511475	0.0534392		0.957117		0.0384007			session2	P13	141	146	108.5
			session3	P4	32	23.2	55.2	1.37931		1.23	0.812	2.042	1.51478		24.2	16.5		1.46667		0.459	0.697	1.156	0.658537		0.0384375	0.035		1.09821		0.0189669	0.0422424		0.449002		0.0369928			session3	P3	179	179	244
			session3	P5	21.1	19.6	40.7	1.07653		0.99	0.732	1.722	1.35246		22.5	15.3		1.47059		1.2	0.715	1.915	1.67832		0.0469194	0.0373469		1.25631		0.0533333	0.046732		1.14126		0.0423096			session3	P4	138	146	134
			session3	P6	24.3	20.3	44.6	1.19704		0.608	0.573	1.181	1.06108		19.8	15.7		1.26115		0.631	0.35	0.981	1.80286		0.0250206	0.0282266		0.886418		0.0318687	0.022293		1.42954		0.0264798			session3	P5	240	189	122
			session3	P7	21.6	21.5	43.1	1.00465		1.56	1.12	2.68	1.39286		30.5	18.6		1.63978		1.66	1.08	2.74	1.53704		0.0722222	0.052093		1.38641		0.0544262	0.0580645		0.937341		0.062181			session3	P6	166	148	192.5
			session3	P9	20.1	18.7	38.8	1.07487		1.37	1.19	2.56	1.15126		35.2	22.6		1.55752		1.4	1.21	2.61	1.15702		0.0681592	0.0636364		1.07107		0.0397727	0.0535398		0.742863		0.0659794			session3	P7	167	144	179
			session3	P10	33.7	27.2	60.9	1.23897		0.958	0.963	1.921	0.994808		26	20.9		1.24402		0.439	0.288	0.727	1.52431		0.0284273	0.0354044		0.802931		0.0168846	0.0137799		1.22531		0.0315435			session3	P9	145	149	111.5
			session3	P11	29.5	34	63.5	0.867647		1.09	0.758	1.848	1.43799		34.6	19.9		1.73869		1.37	0.776	2.146	1.76546		0.0369492	0.0222941		1.65735		0.0395954	0.038995		1.0154		0.0291024			session3	P10	156	134	220.5
			session3	P12	27.3	29.7	57	0.919192		0.902	0.629	1.531	1.43402		29	21.3		1.3615		1.61	1.06	2.67	1.51887		0.0330403	0.0211785		1.56009		0.0555172	0.0497653		1.11558		0.0268596			session3	P11	140	192	74.5
			session3	P13	25.5	27.9	53.4	0.913978		0.692	0.895	1.587	0.773184		34	22.3		1.52466		1.49	1.01	2.5	1.47525		0.0271373	0.0320789		0.845955		0.0438235	0.0452915		0.967589		0.0297191			session3	P12	202	182	111
																																						session3	P13	171	183	93
			mean		28.51	25.52	54.03	1.12213		1.14267	0.800333	1.943	1.53613		32.1	21.1267		1.51796		1.2755	0.8121	2.0876	1.7303		0.0406976	0.0321063		1.37456		0.0396922	0.0386773		1.14825		0.0365398
																																						mean		154.161	148.548	145.371

## Sheet: Fig2
									FIG. 2c
									FIG. 2d

control (+/+)													pig-1(gm344)												fzo-1(tm1133)													drp-1(bc455)
		meta mito density				post mito density									meta mito density				post mito density								meta mito density				post mito density									meta mito density				post mito density
		A-side	P-side	A/P		QL.pa	QL.pp	QL.pa/QL.pp		QL.p mito density					A-side	P-side	A/P		QL.pa	QL.pp	QL.pa/QL.pp		QL.p mito density				A-side	P-side	A/P		QL.pa	QL.pp	QL.pa/QL.pp		QL.p mito density					A-side	P-side	A/P		QL.pa	QL.pp	QL.pa/QL.pp		QL.p mito density
11.05.2021	QL.p1	1.87914	2.20506	0.852194		0.0211423	0.0101894	2.07493		0.0203956			31.05.2021	QL.p1	0.0278988	0.0411684	0.677675		0.0199556	0.0420114	0.475004		0.0349413		08.10.2021	QL.p1	0.0131538	0.0260052	0.505815		0.0130275	0.0312133	0.41737		0.0189294			24.03.2023	QL.p1	0.0233333	0.0348039	0.670423		0.0259375	0.0382716	0.677722		0.0286395
11.05.2022	QL.p2	2.73921	4.53585	0.603902		0.0271272	0.0420064	0.645788		0.0354074			31.05.2022	QL.p2	0.0316319	0.0418208	0.756367		0.0354292	0.0270352	1.31048		0.0365972		08.10.2021	QL.p2	0.0159325	0.0358831	0.444011		0.0261757	0.0219676	1.19156		0.0232361			24.03.2023	QL.p2	0.022619	0.0271795	0.83221		0.0253012	0.00649846	3.89342		0.0248148
11.05.2023	QL.p3	4.46743	3.62211	1.23338		0.0469048	0.0339348	1.3822		0.0410174			31.05.2023	QL.p3	0.02465	0.0471017	0.523336		0.00572919	0.0299351	0.191387		0.0364421		08.10.2021	QL.p3	0.00988026	0.044281	0.223126		0.0144671	0.0567914	0.254741		0.0269967			24.03.2023	QL.p3	0.0286842	0.0237576	1.20737		0.0217895	0.0114758	1.89873		0.0263944
11.05.2024	QL.p4	4.27536	3.9776	1.07486		0.0473512	0.0366875	1.29066		0.041335			31.05.2024	QL.p4	0.0237101	0.0269663	0.879251		0.0228295	0.0385087	0.592842		0.0252156		08.10.2021	QL.p4	0.0260554	0.0070543	3.69355		0.016897	0.0135074	1.25095		0.0181023			24.03.2023	QL.p4	0.0347222	0.0401117	0.865638		0.0247917	0.0252505	0.981829		0.0374095
11.05.2025	QL.p5	5.03313	3.31384	1.51882		0.0518788	0.0253171	2.04916		0.0418416			31.05.2025	QL.p5	0.0385926	0.0398125	0.969359		0.0467727	0.0430654	1.08609		0.0391808		08.10.2021	QL.p5	0.0309796	0.0141196	2.19409		0.015731	0.0252468	0.623086		0.0228158			24.03.2023	QL.p5	0.0485535	0.0516774	0.939549		0.0456338	0.0958763	0.475965		0.0500955
11.05.2026	QL.p6	3.76866	4.11657	0.915485		0.0382536	0.00781	4.89803		0.039032			03.06.2021	QL.p1	0.0460177	0.0395227	1.16434		0.0201761	0.0139444	1.44689		0.0431741		12.08.2021	QL.p1	0.0200581	0.0226404	0.885946		0.0249203	0.0211515	1.17818		0.0212695			24.03.2023	QL.p6	0.0374	0.0339053	1.10307		0.0285467	0.0181513	1.57271		0.0355486
11.05.2027	QL.p7	2.95116	4.21066	0.700879		0.0298886	0.0295984	1.00981		0.035534			03.06.2022	QL.p2	0.0262538	0.0379111	0.692511		0.0302857	0.0252389	1.19996		0.0310227		12.08.2021	QL.p2	0.0264293	0.0224205	1.1788		0.0275172	0.0254896	1.07955		0.024475			24.03.2023	QL.p7	0.0213876	0.0232778	0.918797		0.0272755	0.00813616	3.35238		0.0222622
11.05.2028	QL.p8	3.16584	2.92402	1.0827		0.034988	0.0247923	1.41124		0.0305103			03.06.2023	QL.p3	0.0335447	0.0433088	0.774548		0.0313417	0.0382822	0.818703		0.0378655		12.08.2021	QL.p3	0.0345414	0.0256467	1.34681		0.0332609	0.0352075	0.944709		0.0309044			24.03.2023	QL.p8	0.0400493	0.0300562	1.33248		0.0364621	0.00465793	7.82796		0.0353806
11.05.2029	QL.p9	2.55535	5.15179	0.496013		0.0331263	0.0276234	1.19921		0.037303			03.06.2024	QL.p4	0.021675	0.03747	0.578462		0.0225828	0.0363392	0.621445		0.0291751		12.08.2021	QL.p4	0.0339167	0.0421921	0.803863		0.0284956	0.0667429	0.426946		0.0375139			24.03.2023	QL.p9	0.0316751	0.0368	0.860737		0.0267893	0.00487117	5.49957		0.034086
12.05.2021	QL.p1	1.82836	2.85132	0.641232		0.0223505	0.0197716	1.13044		0.0233696			03.06.2025	QL.p5	0.034528	0.0341607	1.01075		0.0327889	0.0251117	1.30572		0.0343665		12.08.2021	QL.p5	0.0198721	0.0264612	0.750992		0.0213397	0.0427364	0.499333		0.0231667			24.03.2023	QL.p10	0.0165896	0.0217544	0.762586		0.0125625	0.012037	1.04365		0.019157
12.05.2022	QL.p2	3.69955	3.66935	1.00823		0.0535106	0.0135514	3.94872		0.0368527			01.07.2021	QL.p1	0.016684	0.0245171	0.680507		0.0303846	0.0287833	1.05564		0.0199571		12.08.2021	QL.p7	0.0597297	0.0216578	2.75789		0.0541071	0.0279078	1.93878		0.0423227			24.03.2023	QL.p11	0.0350311	0.00115126	30.4284		0.0177224	0.00111852	15.8445		0.0206321
12.05.2023	QL.p3	5.91743	7.19457	0.822486		0.0491667	0.03703	1.32775		0.0656036			01.07.2021	QL.p2											16.08.2021	QL.p1	0.0442865	0.00679592	6.51663		0.0317	0.008425	3.76261		0.0229256			24.03.2023	QL.p12	0.0485263	0.0461832	1.05074		0.0457265	0.0487316	0.938333		0.0471681
12.05.2024	QL.p4	2.37047	2.65051	0.894347		0.0334673	0.011315	2.9578		0.0249314			01.07.2021	QL.p4	0.0137784	0.0325556	0.423227		0.0179561	0.0246948	0.727121		0.0238928		16.08.2021	QL.p2	0.0403023	0.0402514	1.00127		0.0320917	0.0356364	0.900532		0.0402789			24.03.2023	QL.p13	0.0241772	0.0307353	0.786627		0.024051	0.0303109	0.793477		0.0272109
12.05.2025	QL.p5	4.65854	5.08636	0.915887		0.0427525	0.0433906	0.985294		0.0486052			01.07.2021	QL.p6	0.0206357	0.0332383	0.62084		0.0256364	0.0333629	0.76841		0.0269125		16.08.2021	QL.p3												24.03.2023	QL.p14	0.0268293	0.0358084	0.749245		0.0493007	0.0362652	1.35945		0.0313595
12.05.2026	QL.p6	4.78598	4.26414	1.12238		0.0364829	0.0247122	1.47631		0.0456567			01.07.2021	QL.p7	0.0360741	0.0348697	1.03454		0.0370732	0.0474915	0.780627		0.0354821		16.08.2021	QL.p4	0.0243122	0.0373987	0.650081		0.0312839	0.0383539	0.815665		0.0300083			24.03.2023	QL.p15	0.0303784	0.010073	3.01582		0.0228358	0.00347725	6.56721		0.0217391
12.05.2027	QL.p7	3.02765	4.60497	0.657474		0.0384946	0.0349408	1.10171		0.0366921			01.07.2021	QL.p8	0.0322316	0.032415	0.994342		0.0352368	0.0229581	1.53483		0.03232		16.08.2021	QL.p5	0.0232627	0.0306832	0.758156		0.0282774	0.0374519	0.755033		0.0264233			24.03.2023	QL.p16	0.0245122	0.0345385	0.709707		0.0271206	0.0163559	1.65815		0.0289456
12.05.2028	QL.p8	3.21811	3.54974	0.906577		0.0344658	0.0185556	1.85744		0.0335959			01.07.2021	QL.p9	0.0429851	0.0585915	0.733639		0.0433784	0.0510833	0.849169		0.049896		19.08.2021	QL.p1	0.0481893	0.0407306	1.18312		0.0403762	0.0267517	1.5093		0.0441375			24.03.2023	QL.p17	0.0312941	0.0288276	1.08556		0.0274564	0.017866	1.5368		0.0301587
12.05.2029	QL.p9	3.47273	3.18146	1.09155		0.0425298	0.0198158	2.14626		0.0333915			01.07.2021	QL.p10	0.0305211	0.0319556	0.955107		0.0379044	0.031592	1.19981		0.03122		19.08.2021	QL.p2	0.0164216	0.035559	0.461812		0.0206405	0.0229231	0.900426		0.0257744			25.03.2023	QL.p1	0.0230705	0.0319913	0.721149		0.0208	0.0210769	0.986861		0.0274364
15.05.2021	QL.p1	3.25825	3.51281	0.927533		0.038011	0.0105	3.6201		0.0337514			01.07.2021	QL.p12	0.0210483	0.0374746	0.561669		0.0155191	0.0327083	0.474471		0.0297991		19.08.2021	QL.p3	0.0265202	0.0254266	1.04301		0.0287378	0.0271955	1.05671		0.0259796			25.03.2023	QL.p2	0.0472803	0.0491304	0.962343		0.0402062	0.0469543	0.856283		0.0480851
15.05.2022	QL.p2	4.10196	4.29437	0.955194		0.0249483	0.0224234	1.1126		0.0419342			02.07.2021	QL.p1	0.0206905	0.0371911	0.556331		0.0299708	0.0513717	0.58341		0.0275126		19.08.2021	QL.p4												25.03.2023	QL.p3	0.0342697	0.039819	0.860636		0.02537	0.0294404	0.861741		0.0373434
15.05.2023	QL.p3	2.816	3.3511	0.84032		0.0311983	0.0238829	1.30631		0.0304096			02.07.2021	QL.p2	0.0244494	0.0374777	0.652371		0.027191	0.0332528	0.817705		0.0298537		19.08.2021	QL.p5	0.0353458	0.0347864	1.01608		0.0250745	0.0231908	1.08122		0.0350622			25.03.2023	QL.p4	0.0617225	0.0674157	0.91555		0.0669841	0.0726154	0.922451		0.0643411
10.07.2022	QL.p1	2.95395	2.07644	1.4226		0.0373455	0.00636224	5.86986		0.0255394			02.07.2021	QL.p3	0.0418109	0.0306275	1.36515		0.0376557	0.0431034	0.873612		0.0360264		19.08.2021	QL.p6	0.00951471	0.0371183	0.256335		0.0100327	0.0356408	0.281494		0.0207249			25.03.2023	QL.p5	0.0195327	0.0279641	0.698493		0.0318493	0.0164692	1.93387		0.0232283
10.07.2022	QL.p2	2.27321	2.4515	0.927275		0.0262866	0.0194837	1.34916		0.0235731			02.07.2021	QL.p6	0.0391374	0.0494776	0.791012		0.0430662	0.045786	0.940599		0.0439071		19.08.2021	QL.p7	0.0343559	0.0464348	0.739875		0.0386525	0.0532047	0.726486		0.0403176			25.03.2023	QL.p6	0.0357303	0.0621118	0.575258		0.0656827	0.0471014	1.39449		0.0482596
10.07.2022	QL.p3	2.90947	3.39602	0.856728		0.0415909	0.0291748	1.42558		0.0314392			02.07.2021	QL.p8	0.0302857	0.0475801	0.636521		0.039888	0.032218	1.23807		0.0379873		19.08.2021	QL.p8	0.0331879	0.0263992	1.25716		0.0353598	0.03003	1.17748		0.0299119			25.03.2023	QL.p7	0.0343103	0.0295851	1.15972		0.0325123	0.0206306	1.57592		0.0321657
10.07.2022	QL.p4	3.0406	3.34112	0.910053		0.0349848	0.0250378	1.39728		0.0318415			02.07.2021	QL.p9	0.0303321	0.0273974	1.10712		0.0266992	0.0344843	0.774243		0.0289633		19.08.2021	QL.p9	0.0372401	0.00979381	3.80241		0.0290765	0.0109677	2.65109		0.0259831			25.03.2023	QL.p8	0.0217576	0.0105921	2.05413		0.0214634	0.0135139	1.58824		0.0164038
10.07.2022	QL.p5	3.33358	4.35217	0.765958		0.0319072	0.0222296	1.43535		0.0380402															19.08.2021	QL.p10	0.0435405	0.0107822	4.0382		0.031349	0.00834247	3.75776		0.027934			25.03.2023	QL.p9	0.0115041	0.0252121	0.456291		0.0228652	0.0183051	1.24912		0.0170073
10.07.2022	QL.p6	2.95833	3.84815	0.768768		0.0358487	0.0285278	1.25662		0.042249			mean		0.0295486	0.0376922	0.797457		0.0298105	0.0346818	0.90276		0.0334046		19.08.2021	QL.p11	0.0337154	0.00844444	3.99261		0.0327491	0.0114332	2.86437		0.0236891			25.03.2023	QL.p10	0.0183936	0.0402174	0.457354		0.0355072	0.016	2.2192		0.0276674
10.07.2022	QL.p7																								27.10.2021	QL.p2	0.0284037	0.0260174	1.09172		0.0265116	0.0360071	0.736289		0.0271786			25.03.2023	QL.p11	0.0246111	0.0171429	1.43565		0.0304739	0.0155616	1.95828		0.0216388
10.07.2022	QL.p8	3.77072	3.63652	1.0369		0.0381851	0.032073	1.19057		0.0370418															22.08.2021	QL.p2												25.03.2023	QL.p12	0.0415306	0.0380921	1.09027		0.0341146	0.0145967	2.33715		0.0400287
10.07.2022	QL.p9	2.8526	3.94096	0.723835		0.0272444	0.00630886	4.31844		0.0339105					meta cell volume				post cell volume						22.08.2021	QL.p3	0.0143347	0.0293807	0.487896		0.0198212	0.0393387	0.503861		0.0215595			25.03.2023	QL.p13	0.0532468	0.0562195	0.947122		0.0481752	0.0670626	0.718361		0.054481
10.07.2022	QL.p10	2.45633	1.63472	1.5026		0.024699	0.015567	1.58663		0.0209429					A-side	P-side	A/P		QL.pa	QL.pp	QL.pa/QL.pp				22.08.2021	QL.p4	0.0194483	0.0380962	0.510505		0.0294669	0.0498522	0.591085		0.0282636			25.03.2023	QL.p14	0.0425434	0.0594872	0.715168		0.0478405	0.03	1.59468		0.0515217
													31.05.2021	QL.p1	16.8	19	0.884211		18	17.6	1.02273				22.08.2021	QL.p5	0.0393743	0.0136518	2.88418		0.0279835	0.0167391	1.67174		0.0291943			25.03.2023	QL.p15	0.0336598	0.0407937	0.825123		0.0288411	0.0191083	1.50935		0.0371802
mean		3.3513	3.69819	0.939206		0.035871	0.0234204	1.95871		0.0353916			31.05.2022	QL.p2	18.2	17.3	1.05202		23.3	19.9	1.17085				22.08.2021	QL.p6	0.0422037	0.0190612	2.21411		0.0295225	0.018048	1.63578		0.0311942			25.03.2023	QL.p16	0.0134896	0.0164706	0.81901		0.0102555	0.0215805	0.475218		0.0149604
													31.05.2023	QL.p3	16	17.7	0.903955		16.1	15.4	1.04545				22.08.2021	QL.p7	0.0322308	0.033927	0.950004		0.0321071	0.0442263	0.725974		0.0331009			25.03.2023	QL.p17	0.0257303	0.0203247	1.26597		0.0205054	0.0125265	1.63696		0.0232229
													31.05.2024	QL.p4	20.7	17.8	1.16292		17.6	17.3	1.01734				22.08.2021	QL.p8	0.0274444	0.0282829	0.970354		0.0289362	0.028	1.03344		0.0278281			25.03.2023	QL.p18	0.0595376	0.0365161	1.63045		0.0626667	0.056235	1.11437		0.0486585
													31.05.2025	QL.p5	18.9	17.6	1.07386		22	15.3	1.43791				22.08.2021	QL.p9	0.0339498	0.04085	0.831084		0.0322126	0.0220526	1.46072		0.0372434
													03.06.2021	QL.p1	22.6	17.6	1.28409		56.8	43.2	1.31481																	mean		0.0322195	0.0337065	1.85453		0.0324405	0.0262323	2.31013		0.0329895
													03.06.2022	QL.p2	26	18	1.44444		31.5	18	1.75				mean		0.0296404	0.0275222	1.55883		0.0278152	0.0300537	1.22437		0.0286196
													03.06.2023	QL.p3	25.7	20.4	1.2598		27.8	20.2	1.37624
													03.06.2024	QL.p4	24	21.7	1.10599		32.6	22.7	1.43612
													03.06.2025	QL.p5	21.4	16.8	1.27381		27	17.9	1.50838
													01.07.2021	QL.p1	32.6	23.4	1.39316		27.3	20.3	1.34483
													01.07.2021	QL.p2
													01.07.2021	QL.p4	18.5	21.6	0.856481		22.8	21.3	1.07042
													01.07.2021	QL.p6	25.8	25.6	1.00781		29.7	23.7	1.25316
													01.07.2021	QL.p7	27	26.1	1.03448		28.7	29.5	0.972881
													01.07.2021	QL.p8	27.2	25.3	1.0751		26.6	33.4	0.796407
													01.07.2021	QL.p9	26.8	21.3	1.25822		29.6	24	1.23333
													01.07.2021	QL.p10	26.1	24.8	1.05242		27.2	20.1	1.35323
													01.07.2021	QL.p12	20.7	23.6	0.877119		23.5	24	0.979167
													02.07.2021	QL.p1	34.9	24.6	1.4187		34.2	22.6	1.51327
													02.07.2021	QL.p2	31.6	22.4	1.41071		28.8	17.8	1.61798
													02.07.2021	QL.p3	23.8	25.5	0.933333		27.3	26.1	1.04598
													02.07.2021	QL.p6	31.3	26.8	1.16791		28.7	29.9	0.959866
													02.07.2021	QL.p8	35	28.1	1.24555		25	21.1	1.18483
													02.07.2021	QL.p9	26.2	22.9	1.1441		24.6	25.4	0.968504

													mean		24.9083	21.9125	1.13834		27.3625	22.7792	1.2239





























































[truncated: 52 more columns]

## Sheet: Fig3
	Fig.3b				Fig.3c			Fig.3c			Fig.3c					Fig.3e													Fig.3e													Fig.3e
	+/+	fzo-1(tm1133)	drp-1(bc455)		control(+/+)			fzo-1(tm1133)			drp-1(bc455)					normalized TMRE fluorescence (+/+) - metaphase													normalized TMRE fluorescence (+/+) - post-cytokinesis													normalized TMRE fluorescence (fzo-1(tm1133)) - metaphase
	167.981	120.169	126.839		QL.a A/P	QL.a/QL.pp		1.3622	1.43048		0.867305	1.3575				volume class1		volume class2		volume class3		volume class4		volume class5		volume class6			volume class1		volume class2		volume class3		volume class4		volume class5		volume class6			volume class1		volume class2		volume class3		volume class4
	69.8061	36.3586	66.3801		1.26936	1.10578		1.46043	2.02401		0.626745	0.961525				QL.p A	QL.p P	QL.p A	QL.p P	QL.p A	QL.p P	QL.p A	QL.p P	QL.p A	QL.p P	QL.p A	QL.p P		QL.pa	QL.pp	QL.pa	QL.pp	QL.pa	QL.pp	QL.pa	QL.pp	QL.pa	QL.pp	QL.pa	QL.pp		QL.p A	QL.p P	QL.p A	QL.p P	QL.p A	QL.p P	QL.p A	QL.p P
	178.339	79.24	43.7308		0.841621	1.3436		1.23249	1.07451		1.28938	1.39648				82.466	70.4352	96.9482	84.2156	128.295	121.373	120.46	98.2461	113.586					73.0959	51.9433	122.426	94.6111	115.606		95.7715		138.645		122.887			18.9922	37.4348	122.346	121.079	119.48		113.047
	167.47	73.1241	56.3057		0.747181	0.952519		1.37813	0.997293		0.893692	3.07605				46.3332	66.5012	106.106	102.845	131.533	119.651	104.651	115.811						48.2026	69.0204	91.3346	95.696	111.392		125.482		103.008		113.509			97.9355	69.7713	121.406	104.93	147.357		115.389
	230.264	20.8974	48.0727		1.07519	1.20905		0.169819	0.836415		0.935878	0.654571				87.1603	80.2927	79.6011	98.2008	102.133	112.595	118.927	106.632						66.9653	72.4119	166.893		125.166		110.047		114.592					2.4196	51.327	111.585	157.306	156.694		161.948
	142.33	113.981	31.3068		0.953917	1.28438		2.05945	0.78379		1.21799	1.73972				89.8519	94.4458	97.4604	100.79	118.355	125.353		95.6231						56.5144	76.8128	148.393		115.314		103.8		101.703					98.2765	81.6127	127.579	94.7927	106.931
	155.718	40.4502	31.6807		1.06866	1.49821		1.32664	1.17516		1.49835	1.17934				73.7687	70.5076	85.8345	97.8557	118.542			115.232						72.904	112.497	87.8599		104.828		115.82		116.496					34.0815	25.788	140.22	108.341	163.193
	143.135	132.875	18.5095		1.32716	0.969542		1.11983	0.650755		1.07487	1.37651				127.352	85.0256	104.745	99.9039	97.6464									106.415	68.3862	99.9728		132.921		98.2888		128.117					92.1332	38.6915	136.867	118.066	72.9214
	89.4035	22.6881	33.7626		1.06164	1.15191		1.10062	0.752425		1.30807	0.971446				76.1755	102.729	122.383	98.1316	103.289									156.157	84.5705	139.71		104.043		99.305		126.976					63.6093	86.7091	137.517	145.776	119.215
	155.042	48.1673	33.1151		0.938005	1.21731		1.29712	1.01037		1.09797	1.20548				69.6223	99.8205	87.4964	102.76										60.6443	57.4332	94.7841		95.8427		106.895							76.2482	30.4928	87.3511	150.178	115.278
	187.226	122.752	83.5728		0.840726	0.920472		1.39069	1.55763		1.22246	0.968405				82.6349	85.6015	111.116	134.295										97.139	99.3476	134.623		96.9662		92.859							92.3267	30.0824	101.652		117.163
	92.976	94.4593	112.561		0.996779	1.02103		1.04628	3.06868		0.834268	1.71792				113.247	94.7643	112.022	102.714										87.8698	100.558	108.111		117.354		125.374							84.8657	42.4032	123.957		151.01
	139.823	95.2076	31.5041		1.16759	1.0171		0.791834	0.827861		1.15882	0.752098				102.691	96.1607	122.507	92.016										79.0256	87.1559	117.366		98.704		117.729							53.9702	91.7288	116.843		115.185
	66.2252	93.9726	77.8389		1.07538	1.30869		0.751031	1.32606		0.936244	1.63464				110.444	79.4007	102.526	100.537										101.837	92.6579	133.831		133.007		121.46							76.6998	103.368	148.693		188.759
	91.3769	66.2745	80.1307		1.14425	0.851269		0.972002	1.51972		1.32677	1.09973				99.9871	101.203	114.502	96.4178										94.0152	102.919	104.858		123.804									73.5909	77.9178	111.524
	76.7315	133.426	60.2982		1.06649	1.24438		0.502399	1.23835		1.3451	0.677576				92.1202	89.1068	110.888	103.971										77.2718	78.2608	129.842		100.964									67.9528	32.6443	45.1816
	158.5	50.8305	16.7885		1.1401	1.52203		1.32587	0.567066		1.2271	1.59297				85.1674	93.1833	105.287	98.7541										81.9447	105.25	103.07		144.077									78.5576	19.817	136.021
	103.6	65.1091	29.0755		0.83477	1.75573		1.07886	0.517894		0.820407	0.762108				94.2241	95.5133	94.2796	101.382										55.9586	91.2463	101.427		184.718									47.369	66.2575	75.7295
	167.593	188.821	16.3779		0.92226	1.40481		1.16804	1.44173		1.25349	0.751786				91.2547	79.5273	133.547	105.016										62.2822	89.4431	125.406		101.552									60.6882	59.4786	153.487
	183.868	105.423	49.2296		1.07677	0.859918		0.752794	0.71424		1.40793	1.36752				127.95	81.0211	130.182	96.9192										94.3839	75.0041	118.917		106.382									85.4703	49.1844	145.913
	161.136	87.7582	38.5765		0.994579	3.70577		1.12999	1.18756		1.07884	1.86432				69.2162	86.207	93.0256	94.5557										70.8016	69.0867	108.247		140.623									57.9955	106.16	135.166
	146.8	93.647	51.2185		1.02019	1.09211		0.84029	1.50622		1.04945	1.16745				81.162	89.9588	115.087	106.553										104.46	73.6293	147.7		110.177									48.8964	53.1292	151.635
	128.259	168.976	51.1269		1.0238	1.04754		1.06641	0.97797		0.888146	1.57405				99.8974	93.4987	110.504	93.1664										137.683	95.3526	132.231		129.485									132.229	41.14	177.254
	105.288	15.3914	37.4341		0.919005	1.12821		1.17416	1.17016		1.00753	1.54395				87.097	89.2536	93.4108	100.115										100.214	107.066												87.2845	74.5864	144.521
		20.4088	43.9492		1.23595	0.868602		1.86666	0.78555		1.11476	0.962922				86.2478	101.35	97.7864											118.293	127.07												120.584	30.5357	85.0578
		40.9089				0.98136		2.10526				1.20259				97.7521	111.752	116.078											103.045	82.3217												86.7377	109.189	113.221
		40.5965				1.47565		1.48459				0.839359				78.7763	104.889												85.9572	76.1602												63.3394	106.835	157.803
		29.8258				1.26161		1.82697				1.089				81.9499	87.1462												135.354	92.4373												148.59	86.0403	140.509
		8.75048				0.960929		1.23171								106.488	111.767												49.0341	107.335												78.8371	83.991
		28.9537				1.18903		0.953648								134.755	99.3126												82.8981	61.8085												39.4109	106.162
						1.01733										91.2277	88.0984												111.451	33.9884												108.333	129.66
						0.960663										104.745	109.11												90.534	77.4043												74.8895	36.2421
						0.998662										121.331	97.1008												105.875	95.312												90.9121	66.9745
						1.07277										108.321	96.8409												30.6671	113.338												100.555	231.528
																105.319	109.398												100.575	68.4986												73.3771	67.9715
																95.4395	92.5948												69.9756	95.1091												95.7388	77.3652
																80.9234													95.6961	76.3457												72.5319	79.5045
AVERAGE	137.87	74.6481	50.7754		1.03089	1.22418		1.19887	1.16568		1.09926	1.26739				103.239													63.4367	92.8937												145.249	64.4616
																105.05													67.2369	94.7214												103.889	79.8791
																103.702													71.3246	106.655												89.5462	100.4
																133.362													109.905	83.1457												83.6516	37.824
																115.661													93.5414	98.2541												48.8736	91.1033
																													119.87	131.404												76.8926	62.6075
																													106.625	83.1888												49.8642	107.465
																													95.7519	91.6392												104.732	36.2629
																													78.7298	91.2413												125.137	90.1556
																													127.746	96.8587												63.1102	65.2196
																													51.7477	83.3843												92.6932	104.68
																													92.8661	42.2467												137.063	97.7999
																													95.6582	112.921												88.5034	70.6464
																													87.5026	73.2734												124.6	68.3308
																													84.3825	97.8618												135.885	67.2508
																													127.471	101.418												103.668	74.9812
																													75.4544	106.129												181.861	85.891
																													72.9058	91.2785												140.964	63.8162
																													96.2825	94.0141												92.3858	82.2754
																													95.1401	89.6322												138.235	105.18
																													120.662	115.358												112.968	65.1291
																													92.1138	100.107												116.761	120.046
																													123.239	85.8076												86.0263	104.89
																													88.1525	127.879												86.2458	126.472
																													87.2696	89.3092												8.71293	88.6703
																													120.241	107.021												97.7498	103.11
																													136.143	100.367												98.7294	71.7477
																													82.9493	112.397												106.795	180.624
																													86.1599	73.453												81.1162	319.42
																													115.243	99.72												135.674	148.641
																													108.73	96.9506												117.327	143.873
																													108.523	100.304												126.793	129.669
																													86.3801	74.6251												102.438	138.323
																													99.423	102.338												105.26	33.4634
																													102.349	105.431												88.6816	71.1382
																													138.564	107.095												111.293	73.5132
																													63.3088													81.2458	95.8521
																													115.39													103.556	92.6518
																													84.4539													107.777	49.8906
																													102.276													105.462	103.101
																													109.884													131.476	152.517
																													127.355													85.9569	148.265
																													88.8388													74.1791	88.3673
																													83.2331													106.528	108.893
																													106.143													94.7086	82.3802
																													94.2492													87.5329	111.003
																													121.357													86.6614	154.065
																													105.193													113.28	76.6718
																													106.605													118.724	79.2475
																													113.359													167.866	98.2779
																													119.95													61.3725	102.564
																													101.778													154.779	103.485
																													140.162													42.5468	130.494
																													96.712													125.077	66.1436
																													126.54													84.0994	79.1012
																													127.961													124.851	17.0335
																													95.7011													112.793	92.4294
																													93.654													112.713	129.676
																													92.3773													134.679	95.5536
																													102.149													121.637	162.483
																																										125.621	122.232
																																										79.7835	110.811
																																											94.6347
																																											103.578
																																											184.99
																																											127.59
																																											133.472
																																											131.251
																																											99.7678
																																											127.897
																																											130.138
																																											111.231
																																											115.698
																																											65.5757
																																											174.125
																																											122.864
[truncated: 40 more columns]

## Sheet: Fig.4
			QL.p +/+ (Fig. 4b and Fig. 4c)
volumes are in cubic microns					post (mito density)										cell cycles (min)		survival time (min)
					QL.pa	QL.pp		QL.pa/QL.pp							QL.p	QL.pa	QL.pp
			session1	P1	6.6416	3.8972		1.7042					session1	P1	160	163	78.5
			session1	P2	6.55271	3.13333		2.09129					session1	P2	163	176	140.5
			session1	P3	4.2243	5.25309		0.804156					session1	P3	132	146	178.5
			session1	P5	4.01079	3.32639		1.20575					session1	P5	143	141	89
			session1	P6	5	2.088		2.39464					session1	P6	137	150	150
			session1	P7	4.40449	3.32824		1.32337					session1	P7	150	145	202
			session1	P8	3.85475	3.31098		1.16423					session1	P8	128	147	306
			session1	P9	4.16867	3.75		1.11165					session1	P9	143	126	155.5
			session1	P10	3.41902	2.71545		1.2591					session1	P10	125	83	112.5
			session1	P11	4.55426	1.72043		2.64717					session1	P11	175	165	125
			session2	P1	3.73692	2.4023		1.55556					session2	P1	142	142	88
			session2	P2	3.36842	4.23129		0.796074					session2	P2	193	150	200.5
			session2	P3	5.34447	0.286029		18.685					session2	P3	124	128	58
			session2	P4	3.64452	2.89937		1.25701					session2	P4	138	130	177.5
			session2	P6	6.79104	1.82569		3.71972					session2	P6	139	132	87
			session2	P7	4.87119	3.48214		1.39891					session2	P7	141	123	320
			session2	P8	5.01305	2.73437		1.83335					session2	P8	142	139	131
			session2	P9	6.26113	4.81888		1.29929					session2	P9	156	144	112
			session2	P10	5	2.50355		1.99717					session2	P10	142	129	87
			session2	P11	3.72146	4.18487		0.889265					session2	P11	161	154	117.5
			session2	P13	5.39446	3.23358		1.66826					session2	P13	141	146	108.5
			session3	P3	5.40462	1.87156		2.88776					session3	P3	179	179	244
			session3	P4	3.96419	3.92373		1.01031					session3	P4	138	146	134
			session3	P5	5.09804	0.573267		8.89295					session3	P5	240	189	122
			session3	P6	4.32624	1.53333		2.82146					session3	P6	166	148	192.5
			session3	P7	5.23585	4.51145		1.16057					session3	P7	167	144	179
			session3	P9	4.0305	4.83333		0.833897					session3	P9	145	149	111.5
			session3	P10	3.27273	0.72451		4.51716					session3	P10	156	134	220.5
			session3	P11	4.31373	2.1145		2.04007					session3	P11	140	192	74.5
			session3	P12	4.65368	1.184		3.93047					session3	P12	202	182	111
			session3	P13	4.81013	0.327292		14.6967					session3	P13	171	183	93
			mean		4.68023	2.79749		3.01924
			QL.p (fzo-1(tm1133) (Fig. 4d and Fig. 4e)
volumes are in cubic microns					post (mito density)										cell cycles (min)		survival time (min)
					QL.pa	QL.pp		QL.pa/QL.pp							QL.p	QL.pa	QL.pp
			03-04.11.2023	P1	0.0370558	0.0337391		1.0983					03-04.11.2023	P1	151	168	151
			03-04.11.2023	P2	0.0318831	0.008625		3.69659					03-04.11.2023	P2	125	126	116
			03-04.11.2023	P3	0.05	0.0377273		1.3253					03-04.11.2023	P3	157	169	128
			03-04.11.2023	P5	0.045993	0.0377033		1.21987					03-04.11.2023	P5	153	134	461
			03-04.11.2023	P6	0.0468031	0.00522807		8.95226					03-04.11.2023	P6	136	125	97
			03-04.11.2023	P7	0.0403265	0.0248699		1.6215					03-04.11.2023	P7	163	170	151
			03-04.11.2023	P8	0.0198368	0.0306154		0.647937					03-04.11.2023	P8	127	131	202
			03-04.11.2023	P9	0.0520767	0.0707377		0.736194					03-04.11.2023	P9	148	225	190
			03-04.11.2023	P10	0.057764	0.0224707		2.57063					03-04.11.2023	P10	135	152	335
			03-04.11.2023	P11	0.0513514	0.0227723		2.25499					03-04.11.2023	P11	139	158	132
			03-04.11.2023	P12	0.0488152	0.0233333		2.09208					03-04.11.2023	P12	139	133	141
			03-04.11.2023	P13	0.0374126	0.0593654		0.630209					03-04.11.2023	P13	167	187	314
			03-04.11.2023	P14	0.0314815	0.0404032		0.779182					03-04.11.2023	P14	170	164	120
			03-04.11.2023	P15	0.034589	0.011416		3.02987					03-04.11.2023	P15	151	154	77
			03-04.11.2023	P16	0.0539683	0.0422581		1.27711					03-04.11.2023	P16	152	157	266
			03-04.11.2023	P17	0.0324759	0.0458333		0.708565					03-04.11.2023	P17	150	161	112
			03-04.11.2023	P18	0.060828	0.036129		1.68363					03-04.11.2023	P18	134	121	139
			03-04.11.2023	P19	0.0428135	0.02552		1.67764					03-04.11.2023	P19	134	144	178
			03-04.11.2023	P20	0.0185786	0.0403731		0.460171					03-04.11.2023	P20	157	149	183
			03-04.11.2023	P21	0.0383954	0.0445113		0.8626					03-04.11.2023	P21	164	156	975
			03-04.11.2023	P22	0.0286111	0.0395041		0.724256					03-04.11.2023	P22	122	141	140
			05-06.11.2023	P1	0.0620301	0.0358316		1.73115					05-06.11.2023	P1	148	138	83
			21.07.2023	P1	0.0463636	0.0444643		1.04272					21.07.2023	P1	169	181	254
			21.07.2023	P2	0.058351	0.0559016		1.04381					21.07.2023	P2	167	178	417
			21.07.2023	P3	0.071028	0.0940678		0.755073					21.07.2023	P3	216	267	656
			21.07.2023	P4	0.0671605	0.0853846		0.786564					21.07.2023	P4	217	295	612
			21.07.2023	P6	0.049642	0.0758389		0.654572					21.07.2023	P6	196	270	235
			21.07.2023	P7	0.0938272	0.0347287		2.70172					21.07.2023	P7	180	249	113
			21.07.2023	P8	0.0446729	0.0227778		1.96125					21.07.2023	P8	208	417	123
			21.07.2023	P9	0.0821705	0.0274336		2.99525					21.07.2023	P9	188	233	107
			21.07.2023	P10	0.0448179	0.0673333		0.665613					21.07.2023	P10	215	235	160
			29.07.2023	P1	0.0699367	0.036748		1.90314					29.07.2023	P1	160	176	174
			29.07.2024	P2	0.0426923	0.0476471		0.896011					29.07.2024	P2	132	136	291
			29.07.2025	P3	0.0457055	0.0349524		1.30765					29.07.2025	P3	281		628
			29.07.2026	P4	0.0420804	0.044125		0.953663					29.07.2026	P4	301		648
			29.07.2027	P5	0.0465035	0.00794702		5.85169					29.07.2027	P5	248	214	356
			29.07.2028	P6	0.0460048	0.0503378		0.913922					29.07.2028	P6	170	162	368
			mean		0.0479472	0.0396934		1.73548					mean		169.459	182.171	265.757
			QL.p (drp-1(bc455) (Fig. 4f and Fig. 4g)
volumes are in cubic microns					post (mito density)										cell cycles (min)		survival time (min)
					QL.pa	QL.pp		QL.pa/QL.pp							QL.p	QL.pa	QL.pp
			11-12.08.2023	P1	0.0548077	0.0678226		0.808104					11-12.08.2023	P1	124	162	751
			11-12.08.2023	P2	0.0368996	0.0169912		2.17169					11-12.08.2023	P2	126	153	90
			11-12.08.2023	P3	0.034596	0.0184483		1.8753					11-12.08.2023	P3	122	117	242
			11-12.08.2023	P4	0.030367	0.0292661		1.03762					11-12.08.2023	P4	139	128	155
			11-12.08.2023	P5	0.0390909	0.0135252		2.89023					11-12.08.2023	P5	121	176	137
			11-12.08.2023	P6	0.0438356	0.0292683		1.49772					11-12.08.2023	P6	152	161	200
			11-12.08.2023	P7	0.0359494	0.0202069		1.77906					11-12.08.2023	P7	141	119	128
			11-12.08.2023	P8	0.0501229	0.0388034		1.29171					11-12.08.2023	P8	120	128	1178
			11-12.08.2023	P9	0.0410468	0.0389109		1.05489					11-12.08.2023	P9	134	146	1142
			11-12.08.2023	P10	0.039934	0.0297059		1.34431					11-12.08.2023	P10	141	167	251
			11-12.08.2023	P11	0.0316633	0.0238686		1.32657					11-12.08.2023	P11	129	116	120
			11-12.08.2023	P12	0.0290381	0.0167949		1.72899					11-12.08.2023	P12	131	124	1203
			11-12.08.2023	P13	0.0289474	0.0243571		1.18846					11-12.08.2023	P13	129	146	96
			11-12.08.2023	P14	0.0270784	0.0205		1.3209					11-12.08.2023	P14	141	144	143
			11-12.08.2023	P15	0.0310345	0.030137		1.02978					11-12.08.2023	P15	125	149	135
			11-12.08.2023	P16	0.0369231	0.0206349		1.78935					11-12.08.2023	P16	153	327	126
			11-12.08.2023	P17	0.0218295	0.0107194		2.03645					11-12.08.2023	P17	126	138	104
			13-14.08.2023	P1	0.0334951	0.0282576		1.18535					13-14.08.2023	P1	189	153	163
			13-14.08.2023	P2	0.0424955	0.0397826		1.06819					13-14.08.2023	P2	136	147	136
			13-14.08.2023	P3	0.0451149	0.0194355		2.32127					13-14.08.2023	P3	255	213	202
			13-14.08.2023	P4	0.036962	0.0312319		1.18347					13-14.08.2023	P4	140	134	107
			13-14.08.2023	P5	0.0380952	0.0318182		1.19728					13-14.08.2023	P5	128	130	174
			13-14.08.2023	P6	0.0417219	0							13-14.08.2023	P6	232	319	125
			13-14.08.2023	P7	0.0311015	0.0313821		0.991059					13-14.08.2023	P7	161	185	130
			13-14.08.2023	P8	0.0252212	0.0223577		1.12808					13-14.08.2023	P8	157	156	899
			13-14.08.2023	P9	0.0289189	0.0206452		1.40076					13-14.08.2023	P9	203	193	162
			13-14.08.2023	P10	0.0439914	0.0409559		1.07412					13-14.08.2023	P10	200	572	672
			13-14.08.2023	P11	0.0249395	0.016194		1.54004					13-14.08.2023	P11	203	214	286
			13-14.08.2023	P12	0.04	0.0340164		1.1759					13-14.08.2023	P12	143	171	93
			13-14.08.2023	P13	0.0315914	0.0102632		3.07814					13-14.08.2023	P13	185	171	149
			13-14.08.2023	P14	0.0516049	0.0467769		1.10322					13-14.08.2023	P14	187	219	218
			13-14.08.2023	P15	0.0498708	0.0285981		1.74385					13-14.08.2023	P15	183	146	98
			13-14.08.2023	P16	0.0376923	0.0406707		0.926767					13-14.08.2023	P16	210	293	136
			13-14.08.2023	P21	6.9337	0							13-14.08.2023	P21	188	215	93
			mean		0.239697	0.0262455		1.47777					mean		157.471	182.333	295.412

## Sheet: Fig.5
Fig. 5d					Fig. 5a and 5b
toe-2 survival assay (bcIs133)					Cox regression (bcIs153)					Modelstructure (R)
genotype	survived	died			Genotype	SurvTime	Event	MitoDensQLpp		model<- coxph(Surv(SurvTime,Event,type = "right") ~ Genotype + pspline(MitoDensQLpp,df=3), data=dataframe)
+/+	0	100			+/+	78.5	TRUE	3.8972
ced-3 (n2427)	34	66			+/+	140.5	TRUE	3.13333
ced-3 (n717)	103	3			+/+	178.5	TRUE	5.25309
drp-1 (tm1108)	8	93			+/+	89	TRUE	3.32639
drp-1 (tm1108); ced-3 (n2427)	40	60			+/+	150	TRUE	2.088
fzo-1 (tm1133)	9	97			+/+	202	TRUE	3.32824
fzo-1 (tm1133); ced-3 (n2427)	48	52			+/+	306	TRUE	3.31098
drp-1 (tm1108); ced-3 (n2427) expected (additive)	42	58			+/+	155.5	TRUE	3.75
fzo-1 (tm1133); ced-3 (n2427) expected (additive)	42	58			+/+	112.5	TRUE	2.71545
					+/+	125	TRUE	1.72043
					+/+	88	TRUE	2.4023
					+/+	200.5	TRUE	4.23129
					+/+	58	TRUE	0.286029
					+/+	177.5	TRUE	2.89937
					+/+	87	TRUE	1.82569
					+/+	320	TRUE	3.48214
					+/+	131	TRUE	2.73438
					+/+	112	TRUE	4.81888
					+/+	87	TRUE	2.50355
					+/+	117.5	TRUE	4.18487
					+/+	108.5	TRUE	3.23358
					+/+	244	TRUE	1.87156
					+/+	134	TRUE	3.92373
					+/+	122	TRUE	0.573267
					+/+	192.5	TRUE	1.53333
					+/+	179	TRUE	4.51145
					+/+	111.5	TRUE	4.83333
					+/+	220.5	TRUE	0.72451
					+/+	74.5	TRUE	2.1145
					+/+	111	TRUE	1.184
					+/+	93	TRUE	0.327292
					drp-1 (bc455)	751	TRUE	6.78226
					drp-1 (bc455)	90	TRUE	1.69912
					drp-1 (bc455)	242	TRUE	1.84483
					drp-1 (bc455)	155	TRUE	2.92661
					drp-1 (bc455)	137	TRUE	1.35252
					drp-1 (bc455)	200	TRUE	2.92683
					drp-1 (bc455)	128	TRUE	2.02069
					drp-1 (bc455)	1175	FALSE	3.88034
					drp-1 (bc455)	1147	FALSE	3.89109
					drp-1 (bc455)	251	TRUE	2.97059
					drp-1 (bc455)	120	TRUE	2.38686
					drp-1 (bc455)	1200	FALSE	1.67949
					drp-1 (bc455)	96	TRUE	2.43571
					drp-1 (bc455)	143	TRUE	2.05
					drp-1 (bc455)	135	TRUE	3.0137
					drp-1 (bc455)	126	TRUE	2.06349
					drp-1 (bc455)	104	TRUE	1.07194
					drp-1 (bc455)	163	TRUE	2.82576
					drp-1 (bc455)	136	TRUE	3.97826
					drp-1 (bc455)	202	TRUE	1.94355
					drp-1 (bc455)	107	TRUE	3.12319
					drp-1 (bc455)	174	TRUE	3.18182
					drp-1 (bc455)	125	TRUE	0
					drp-1 (bc455)	130	TRUE	3.13821
					drp-1 (bc455)	836	FALSE	2.23577
					drp-1 (bc455)	162	TRUE	2.06452
					drp-1 (bc455)	672	TRUE	4.09559
					drp-1 (bc455)	286	TRUE	1.6194
					drp-1 (bc455)	93	TRUE	3.40164
					drp-1 (bc455)	149	TRUE	1.02632
					drp-1 (bc455)	218	TRUE	4.67769
					drp-1 (bc455)	98	TRUE	2.85981
					drp-1 (bc455)	136	TRUE	4.06707
					drp-1 (bc455)	93	TRUE	0
					fzo-1 (tm1133)	151	TRUE	3.37391
					fzo-1 (tm1133)	116	TRUE	0.8625
					fzo-1 (tm1133)	128	TRUE	3.77273
					fzo-1 (tm1133)	461	TRUE	3.77033
					fzo-1 (tm1133)	97	TRUE	0.522807
					fzo-1 (tm1133)	151	TRUE	2.48699
					fzo-1 (tm1133)	202	TRUE	3.06154
					fzo-1 (tm1133)	190	TRUE	7.07377
					fzo-1 (tm1133)	335	TRUE	2.24707
					fzo-1 (tm1133)	132	TRUE	2.27723
					fzo-1 (tm1133)	141	TRUE	2.33333
					fzo-1 (tm1133)	314	TRUE	5.93654
					fzo-1 (tm1133)	120	TRUE	4.04032
					fzo-1 (tm1133)	77	TRUE	1.1416
					fzo-1 (tm1133)	266	TRUE	4.22581
					fzo-1 (tm1133)	112	TRUE	4.58333
					fzo-1 (tm1133)	139	TRUE	3.6129
					fzo-1 (tm1133)	178	TRUE	2.552
					fzo-1 (tm1133)	183	TRUE	4.03731
					fzo-1 (tm1133)	975	TRUE	4.45113
					fzo-1 (tm1133)	140	TRUE	3.95041
					fzo-1 (tm1133)	83	TRUE	3.58316
					fzo-1 (tm1133)	254	TRUE	4.44643
					fzo-1 (tm1133)	417	TRUE	5.59016
					fzo-1 (tm1133)	656	TRUE	9.40678
					fzo-1 (tm1133)	612	TRUE	8.53846
					fzo-1 (tm1133)	235	TRUE	7.58389
					fzo-1 (tm1133)	113	TRUE	3.47287
					fzo-1 (tm1133)	123	TRUE	2.27778
					fzo-1 (tm1133)	107	TRUE	2.74336
					fzo-1 (tm1133)	160	TRUE	6.73333
					fzo-1 (tm1133)	174	TRUE	3.6748
					fzo-1 (tm1133)	291	TRUE	4.76471
					fzo-1 (tm1133)	628	TRUE	3.49524
					fzo-1 (tm1133)	648	FALSE	4.4125
					fzo-1 (tm1133)	356	TRUE	0.794702
					fzo-1 (tm1133)	368	TRUE	5.03378

## Sheet: Fig.S1
Fig. S1c										Fig. S1d
		mitochondrial density		lysosome density		cell size						mitochondrial density		ER density		cell size
		QL.p A/P-side	QL.pa/QL.pp	QL.p A/P-side	QL.pa/QL.pp	QL.p A/P-side	QL.pa/QL.pp					QL.p A/P-side		QL.p A/P-side		QL.p A/P-side
15.09.2022	slide1-QL.p4	1.1287	1.57833	1.62716	1.19773	1.11021	3.34672			30.06.22	slide3_meta1	0.733105		0.614124		1.17202
15.09.2022	slide3-QL.p4	0.699261	1.70054	1.04441	0.820999	0.820608	2.80136			30.06.22	slide3_meta2	1.06004		0.830666		1.36363
15.09.2022	slide3-QL.p5	0.94548	1.50279	0.941474	0.471896	1.16015	3.08196			30.06.22	slide3_meta3	1.05935		0.740079		0.997828
15.09.2022	slide3-QL.p6	1.2269	1.87278	1.11499	0.636401	0.881037	2.08988			30.06.22	slide3_meta4	0.986559		0.907038		1.15576
16.09.2022	slide1-QL.p1	1.5826	2.53324	0.469937	2.51246	1.34223	3.77188			30.06.22	slide3_meta5	1.23557		0.805084		1.083
16.09.2022	slide2-QL.p1	1.27776	2.60804	1.06293	1.15597	1	3.19902			30.06.22	slide3_meta6	0.994186		0.938977		1.25059
16.09.2022	slide2-QL.p2	1.10931	1.47221	0.999284	0.451439	1.11524	3.48195			30.06.22	slide3_meta7	0.920687		0.837494		1.08242
16.09.2022	slide3-QL.p1	1.25198	4.33355	0.708662	1.20659	0.896318	3.47984			01.07.22	slide3_meta1	0.976332		0.936098		1.06533
16.09.2022	slide3-QL.p3	1.36922	1.20724	1.34662	0.859147	1.36823	2.85365			01.07.22	slide3_meta3	0.93192		0.983612		1.10242
16.09.2022	slide3-QL.p5	1.20627	2.12253	4.71435	1.46829	1.28177	3.62489			01.07.22	slide2_meta1	1.08201		1.33303		0.965097
16.09.2022	slide3-QL.p6	1.03346	1.47168	1.15528	0.911711	1.1046	3.68949			01.07.22	slide2_meta2	0.83463		0.949682		1.08432
16.09.2022	slide4-QL.p1	0.960609	1.80211	0.799023	0.404277	1.34176	3.56265			01.07.22	slide1_meta2	1.00287		0.982428		1.47348
										02.07.22	slide1_meta1	1.12276		0.86096		1.22733
										02.07.22	slide2_meta2	1.06917		0.93613		1.24119
										02.07.22	slide2_meta3	0.994678		0.905367		1.28293
										02.07.22	slide2_meta6	0.900194		1.0167		1.23551
										02.07.22	slide2_meta8	1.07199		0.75312		0.919968
										02.07.22	slide2_meta9	1.0925		1.10126		1.12479
										02.07.22	slide2_meta10	1.1136		0.824072		1.19219
										02.07.22	slide3_meta2	0.939739		0.732815		1.10311
										02.07.22	slide3_meta4	1.14699		1.0708		1.13467
										02.07.22	slide3_meta6	0.935108		0.918331		1.08657
										02.07.22	slide3_meta7	1.05823		0.940318		1.13902
										02.07.22	slide3_meta8	0.863504		0.92415		1.05986
										mean		1.00524		0.910097		1.14763
												QL.pa/QL.pp		QL.pa/QL.pp		QL.pa/QL.pp
										30.06.22	slide3_post1	2.66431		1.24457		3.0767
										30.06.22	slide3_post3	1.5162		1.0661		2.91139
										30.06.22	slide3_post4	1.97693		0.972321		2.81051
										30.06.22	slide3_post6	2.40942		1.30315		2.84241
										01.07.22	slide3_post1	1.23363		0.828556		3.08585
										01.07.22	slide3_post2	2.42303		1.11302		3.64505
										01.07.22	slide3_post5	1.65964		1.23073		2.74476
										01.07.22	slide3_post7	2.03851		1.0891		3.26772
										01.07.22	slide3_post9	1.73943		0.868101		3.12745
										01.07.22	slide3_post10	1.86757		0.982177		4.84825
										01.07.22	slide2_post1	2.61397		1.29309		3.55112
										01.07.22	slide2_post2	2.0922		1.63356		2.55393
										01.07.22	slide1_post1	2.33211		1.24685		3.386
										01.07.22	slide1_post2	2.02723		1.44862		3.52646
										02.07.22	slide1_post1	1.12506		0.913161		4.18281
										02.07.22	slide1_post2	2.08996		0.852732		3.84524
										02.07.22	slide1_post4	1.36367		0.856627		3.13481
										02.07.22	slide1_post5	2.7851		1.28967		3.95739
										02.07.22	slide2_post3	1.22315		0.983523		3.97009
										02.07.22	slide2_post5	2.05072		0.987158		3.37216
										02.07.22	slide2_post7	1.59914		0.88802		3.45104
										02.07.22	slide3_post5	1.1258		1.0173		2.96192
										02.07.22	slide3_post7	1.46206		1.09228		3.78659
										mean		1.88778		1.09567		3.39303

## Sheet: Fig.S3
Fig. S3
	control (+/+)													pig-1(gm344)													fzo-1(tm1133)													drp-1(bc455)
			meta mito density				post mito density									meta mito density				post mito density									meta mito density				post mito density									meta mito density				post mito density
			A-side	P-side	A/P		QL.pa	QL.pp	QL.pa/QL.pp							A-side	P-side	A/P		QL.pa	QL.pp	QL.pa/QL.pp							A-side	P-side	A/P		QL.pa	QL.pp	QL.pa/QL.pp							A-side	P-side	A/P		QL.pa	QL.pp	QL.pa/QL.pp
	11.05.2021	QL.p1	1.87914	2.20506	0.852194		0.0211423	0.0101894	2.07493					31.05.2021	QL.p1	0.0278988	0.0411684	0.677675		0.0199556	0.0420114	0.475004					08.10.2021	QL.p1	0.0131538	0.0260052	0.505815		0.0130275	0.0312133	0.41737					24.03.2023	QL.p1	0.0233333	0.0348039	0.670423		0.0259375	0.0382716	0.677722
	11.05.2022	QL.p2	2.73921	4.53585	0.603902		0.0271272	0.0420064	0.645788					31.05.2022	QL.p2	0.0316319	0.0418208	0.756367		0.0354292	0.0270352	1.31048					08.10.2021	QL.p2	0.0159325	0.0358831	0.444011		0.0261757	0.0219676	1.19156					24.03.2023	QL.p2	0.022619	0.0271795	0.83221		0.0253012	0.00649846	3.89342
	11.05.2023	QL.p3	4.46743	3.62211	1.23338		0.0469048	0.0339348	1.3822					31.05.2023	QL.p3	0.02465	0.0471017	0.523336		0.00572919	0.0299351	0.191387					08.10.2021	QL.p3	0.00988026	0.044281	0.223126		0.0144671	0.0567914	0.254741					24.03.2023	QL.p3	0.0286842	0.0237576	1.20737		0.0217895	0.0114758	1.89873
	11.05.2024	QL.p4	4.27536	3.9776	1.07486		0.0473512	0.0366875	1.29066					31.05.2024	QL.p4	0.0237101	0.0269663	0.879251		0.0228295	0.0385087	0.592842					08.10.2021	QL.p4	0.0260554	0.0070543	3.69355		0.016897	0.0135074	1.25095					24.03.2023	QL.p4	0.0347222	0.0401117	0.865638		0.0247917	0.0252505	0.981829
	11.05.2025	QL.p5	5.03313	3.31384	1.51882		0.0518788	0.0253171	2.04916					31.05.2025	QL.p5	0.0385926	0.0398125	0.969359		0.0467727	0.0430654	1.08609					08.10.2021	QL.p5	0.0309796	0.0141196	2.19409		0.015731	0.0252468	0.623086					24.03.2023	QL.p5	0.0485535	0.0516774	0.939549		0.0456338	0.0958763	0.475965
	11.05.2026	QL.p6	3.76866	4.11657	0.915485		0.0382536	0.00781	4.89803					03.06.2021	QL.p1	0.0460177	0.0395227	1.16434		0.0201761	0.0139444	1.44689					12.08.2021	QL.p1	0.0200581	0.0226404	0.885946		0.0249203	0.0211515	1.17818					24.03.2023	QL.p6	0.0374	0.0339053	1.10307		0.0285467	0.0181513	1.57271
	11.05.2027	QL.p7	2.95116	4.21066	0.700879		0.0298886	0.0295984	1.00981					03.06.2022	QL.p2	0.0262538	0.0379111	0.692511		0.0302857	0.0252389	1.19996					12.08.2021	QL.p2	0.0264293	0.0224205	1.1788		0.0275172	0.0254896	1.07955					24.03.2023	QL.p7	0.0213876	0.0232778	0.918797		0.0272755	0.00813616	3.35238
	11.05.2028	QL.p8	3.16584	2.92402	1.0827		0.034988	0.0247923	1.41124					03.06.2023	QL.p3	0.0335447	0.0433088	0.774548		0.0313417	0.0382822	0.818703					12.08.2021	QL.p3	0.0345414	0.0256467	1.34681		0.0332609	0.0352075	0.944709					24.03.2023	QL.p8	0.0400493	0.0300562	1.33248		0.0364621	0.00465793	7.82796
	11.05.2029	QL.p9	2.55535	5.15179	0.496013		0.0331263	0.0276234	1.19921					03.06.2024	QL.p4	0.021675	0.03747	0.578462		0.0225828	0.0363392	0.621445					12.08.2021	QL.p4	0.0339167	0.0421921	0.803863		0.0284956	0.0667429	0.426946					24.03.2023	QL.p9	0.0316751	0.0368	0.860737		0.0267893	0.00487117	5.49957
	12.05.2021	QL.p1	1.82836	2.85132	0.641232		0.0223505	0.0197716	1.13044					03.06.2025	QL.p5	0.034528	0.0341607	1.01075		0.0327889	0.0251117	1.30572					12.08.2021	QL.p5	0.0198721	0.0264612	0.750992		0.0213397	0.0427364	0.499333					24.03.2023	QL.p10	0.0165896	0.0217544	0.762586		0.0125625	0.012037	1.04365
	12.05.2022	QL.p2	3.69955	3.66935	1.00823		0.0535106	0.0135514	3.94872					01.07.2021	QL.p1	0.016684	0.0245171	0.680507		0.0303846	0.0287833	1.05564					12.08.2021	QL.p7	0.0597297	0.0216578	2.75789		0.0541071	0.0279078	1.93878					24.03.2023	QL.p11	0.0350311	0.00115126	30.4284		0.0177224	0.00111852	15.8445
	12.05.2023	QL.p3	5.91743	7.19457	0.822486		0.0491667	0.03703	1.32775					01.07.2021	QL.p2												16.08.2021	QL.p1	0.0442865	0.00679592	6.51663		0.0317	0.008425	3.76261					24.03.2023	QL.p12	0.0485263	0.0461832	1.05074		0.0457265	0.0487316	0.938333
	12.05.2024	QL.p4	2.37047	2.65051	0.894347		0.0334673	0.011315	2.9578					01.07.2021	QL.p4	0.0137784	0.0325556	0.423227		0.0179561	0.0246948	0.727121					16.08.2021	QL.p2	0.0403023	0.0402514	1.00127		0.0320917	0.0356364	0.900532					24.03.2023	QL.p13	0.0241772	0.0307353	0.786627		0.024051	0.0303109	0.793477
	12.05.2025	QL.p5	4.65854	5.08636	0.915887		0.0427525	0.0433906	0.985294					01.07.2021	QL.p6	0.0206357	0.0332383	0.62084		0.0256364	0.0333629	0.76841					16.08.2021	QL.p3												24.03.2023	QL.p14	0.0268293	0.0358084	0.749245		0.0493007	0.0362652	1.35945
	12.05.2026	QL.p6	4.78598	4.26414	1.12238		0.0364829	0.0247122	1.47631					01.07.2021	QL.p7	0.0360741	0.0348697	1.03454		0.0370732	0.0474915	0.780627					16.08.2021	QL.p4	0.0243122	0.0373987	0.650081		0.0312839	0.0383539	0.815665					24.03.2023	QL.p15	0.0303784	0.010073	3.01582		0.0228358	0.00347725	6.56721
	12.05.2027	QL.p7	3.02765	4.60497	0.657474		0.0384946	0.0349408	1.10171					01.07.2021	QL.p8	0.0322316	0.032415	0.994342		0.0352368	0.0229581	1.53483					16.08.2021	QL.p5	0.0232627	0.0306832	0.758156		0.0282774	0.0374519	0.755033					24.03.2023	QL.p16	0.0245122	0.0345385	0.709707		0.0271206	0.0163559	1.65815
	12.05.2028	QL.p8	3.21811	3.54974	0.906577		0.0344658	0.0185556	1.85744					01.07.2021	QL.p9	0.0429851	0.0585915	0.733639		0.0433784	0.0510833	0.849169					19.08.2021	QL.p1	0.0481893	0.0407306	1.18312		0.0403762	0.0267517	1.5093					24.03.2023	QL.p17	0.0312941	0.0288276	1.08556		0.0274564	0.017866	1.5368
	12.05.2029	QL.p9	3.47273	3.18146	1.09155		0.0425298	0.0198158	2.14626					01.07.2021	QL.p10	0.0305211	0.0319556	0.955107		0.0379044	0.031592	1.19981					19.08.2021	QL.p2	0.0164216	0.035559	0.461812		0.0206405	0.0229231	0.900426					25.03.2023	QL.p1	0.0230705	0.0319913	0.721149		0.0208	0.0210769	0.986861
	15.05.2021	QL.p1	3.25825	3.51281	0.927533		0.038011	0.0105	3.6201					01.07.2021	QL.p12	0.0210483	0.0374746	0.561669		0.0155191	0.0327083	0.474471					19.08.2021	QL.p3	0.0265202	0.0254266	1.04301		0.0287378	0.0271955	1.05671					25.03.2023	QL.p2	0.0472803	0.0491304	0.962343		0.0402062	0.0469543	0.856283
	15.05.2022	QL.p2	4.10196	4.29437	0.955194		0.0249483	0.0224234	1.1126					02.07.2021	QL.p1	0.0206905	0.0371911	0.556331		0.0299708	0.0513717	0.58341					19.08.2021	QL.p4												25.03.2023	QL.p3	0.0342697	0.039819	0.860636		0.02537	0.0294404	0.861741
	15.05.2023	QL.p3	2.816	3.3511	0.84032		0.0311983	0.0238829	1.30631					02.07.2021	QL.p2	0.0244494	0.0374777	0.652371		0.027191	0.0332528	0.817705					19.08.2021	QL.p5	0.0353458	0.0347864	1.01608		0.0250745	0.0231908	1.08122					25.03.2023	QL.p4	0.0617225	0.0674157	0.91555		0.0669841	0.0726154	0.922451
	10.07.2022	QL.p1	2.95395	2.07644	1.4226		0.0373455	0.00636224	5.86986					02.07.2021	QL.p3	0.0418109	0.0306275	1.36515		0.0376557	0.0431034	0.873612					19.08.2021	QL.p6	0.00951471	0.0371183	0.256335		0.0100327	0.0356408	0.281494					25.03.2023	QL.p5	0.0195327	0.0279641	0.698493		0.0318493	0.0164692	1.93387
	10.07.2022	QL.p2	2.27321	2.4515	0.927275		0.0262866	0.0194837	1.34916					02.07.2021	QL.p6	0.0391374	0.0494776	0.791012		0.0430662	0.045786	0.940599					19.08.2021	QL.p7	0.0343559	0.0464348	0.739875		0.0386525	0.0532047	0.726486					25.03.2023	QL.p6	0.0357303	0.0621118	0.575258		0.0656827	0.0471014	1.39449
	10.07.2022	QL.p3	2.90947	3.39602	0.856728		0.0415909	0.0291748	1.42558					02.07.2021	QL.p8	0.0302857	0.0475801	0.636521		0.039888	0.032218	1.23807					19.08.2021	QL.p8	0.0331879	0.0263992	1.25716		0.0353598	0.03003	1.17748					25.03.2023	QL.p7	0.0343103	0.0295851	1.15972		0.0325123	0.0206306	1.57592
	10.07.2022	QL.p4	3.0406	3.34112	0.910053		0.0349848	0.0250378	1.39728					02.07.2021	QL.p9	0.0303321	0.0273974	1.10712		0.0266992	0.0344843	0.774243					19.08.2021	QL.p9	0.0372401	0.00979381	3.80241		0.0290765	0.0109677	2.65109					25.03.2023	QL.p8	0.0217576	0.0105921	2.05413		0.0214634	0.0135139	1.58824
	10.07.2022	QL.p5	3.33358	4.35217	0.765958		0.0319072	0.0222296	1.43535																		19.08.2021	QL.p10	0.0435405	0.0107822	4.0382		0.031349	0.00834247	3.75776					25.03.2023	QL.p9	0.0115041	0.0252121	0.456291		0.0228652	0.0183051	1.24912
	10.07.2022	QL.p6	2.95833	3.84815	0.768768		0.0358487	0.0285278	1.25662					mean		0.0295486	0.0376922	0.797457		0.0298105	0.0346818	0.90276					19.08.2021	QL.p11	0.0337154	0.00844444	3.99261		0.0327491	0.0114332	2.86437					25.03.2023	QL.p10	0.0183936	0.0402174	0.457354		0.0355072	0.016	2.2192
	10.07.2022	QL.p7																									27.10.2021	QL.p2	0.0284037	0.0260174	1.09172		0.0265116	0.0360071	0.736289					25.03.2023	QL.p11	0.0246111	0.0171429	1.43565		0.0304739	0.0155616	1.95828
	10.07.2022	QL.p8	3.77072	3.63652	1.0369		0.0381851	0.032073	1.19057																		22.08.2021	QL.p2												25.03.2023	QL.p12	0.0415306	0.0380921	1.09027		0.0341146	0.0145967	2.33715
	10.07.2022	QL.p9	2.8526	3.94096	0.723835		0.0272444	0.00630886	4.31844																		22.08.2021	QL.p3	0.0143347	0.0293807	0.487896		0.0198212	0.0393387	0.503861					25.03.2023	QL.p13	0.0532468	0.0562195	0.947122		0.0481752	0.0670626	0.718361
	10.07.2022	QL.p10	2.45633	1.63472	1.5026		0.024699	0.015567	1.58663																		22.08.2021	QL.p4	0.0194483	0.0380962	0.510505		0.0294669	0.0498522	0.591085					25.03.2023	QL.p14	0.0425434	0.0594872	0.715168		0.0478405	0.03	1.59468
																											22.08.2021	QL.p5	0.0393743	0.0136518	2.88418		0.0279835	0.0167391	1.67174					25.03.2023	QL.p15	0.0336598	0.0407937	0.825123		0.0288411	0.0191083	1.50935
	mean		3.3513	3.69819	0.939206		0.035871	0.0234204	1.95871																		22.08.2021	QL.p6	0.0422037	0.0190612	2.21411		0.0295225	0.018048	1.63578					25.03.2023	QL.p16	0.0134896	0.0164706	0.81901		0.0102555	0.0215805	0.475218
																											22.08.2021	QL.p7	0.0322308	0.033927	0.950004		0.0321071	0.0442263	0.725974					25.03.2023	QL.p17	0.0257303	0.0203247	1.26597		0.0205054	0.0125265	1.63696
																											22.08.2021	QL.p8	0.0274444	0.0282829	0.970354		0.0289362	0.028	1.03344					25.03.2023	QL.p18	0.0595376	0.0365161	1.63045		0.0626667	0.056235	1.11437
																											22.08.2021	QL.p9	0.0339498	0.04085	0.831084		0.0322126	0.0220526	1.46072
																																								mean		0.0322195	0.0337065	1.85453		0.0324405	0.0262323	2.31013
																											mean		0.0296404	0.0275222	1.55883		0.0278152	0.0300537	1.22437

## Sheet: Fig.S5
Fig. S4a				Fig. S4b			Fig. S4a				Fig. S4b				Fig. S4d					Fig. S4e						Fig. S4i						Fig. S4j
fission events during QL.p division (control(+/+))				fusion events during QL.p division (control(+/+))			fission events during QL.p division (pig-1(gm344))				fusion events during QL.p division (pig-1(gm344))				fission events during different stages of QL.p division (control(+/+))					fusion events during different stages of QL.p division (control(+/+))						drp-1(dx230Internal) foci						j) mitochondrial volume ratio (bcIs153)
anterior	posterior			anterior	posterior		anterior	posterior			anterior	posterior			metaphase	anaphase	cytokinesis 1	cytokinesis 2		metaphase	anaphase	cytokinesis 1	cytokinesis 2			division	phase	side	volume	foci		division	QL.p A/p	QL.pa/QL.pp
1	1			0	0		3	4			3	3			1	0	1	0		0	0	0	0			QLp01	metaphase	anterior	14.04	7		11.05.2021 QL.p1	0.879162	7.84387
7	4			1	1		4	6			3	4			0	8	5	1		0	1	0	1			QLp01	metaphase	posterior	12.66	6		11.05.2022 QL.p2	0.74975	3.02609
7	4			6	0		5	9			2	4			0	2	7	3		1	1	2	2			QLp01	postcytokinesis	anterior	17.16	8		11.05.2023 QL.p3	1.61765	3.36536
4	4			4	2		4	1			3	4			2	3	1	2		3	0	3	0			QLp01	postcytokinesis	posterior	4.38	4		11.05.2024 QL.p4	1.18122	3.87199
4	3			4	1		3	2			5	2			3	4	0	0		1	1	0	3			QLp02	metaphase	anterior	6.77	6		11.05.2025 QL.p5	1.55703	5.49775
1	4			3	0		2	3			2	1			3	0	1	1		1	0	1	1			QLp02	metaphase	posterior	7.41	6		11.05.2026 QL.p6	1.45178	17.0615
3	4			2	0		5	5			3	2			0	2	1	4		0	0	2	0			QLp02	postcytokinesis	anterior	14.74	5		11.05.2027 QL.p7	0.764919	2.97148
5	4			0	0		4	2			1	3			0	3	4	2		0	0	0	0			QLp02	postcytokinesis	posterior	4.31	3		11.05.2028 QL.p8	1.19779	4.50512
2	1			0	1		3	8			4	2			0	1	2	0		0	0	1	0			QLp03	metaphase	anterior	8.84	9		11.05.2029 QL.p9	0.600087	3.63658
1	4			0	0		2	6			2	0			0	2	2	1		0	0	0	0			QLp03	metaphase	posterior	8.5	9		12.05.2021 QL.p1	0.648491	3.38433
0	2			1	0		1	0			1	1			0	0	1	1		0	0	1	0			QLp03	postcytokinesis	anterior	15.61	11		12.05.2022 QL.p2	1.12476	10.4069
2	6			4	2		2	2			0	4			2	2	2	2		2	0	0	4			QLp03	postcytokinesis	posterior	4.93	5		12.05.2023 QL.p3	0.811321	3.82393
4	4			2	0		7	2			1	0			5	0	0	3		0	0	0	2			QLp04	metaphase	anterior	10.14	6		12.05.2024 QL.p4	1.14729	9.26931
0	3			0	1		0	1			1	0			0	1	2	0		0	0	1	0			QLp04	metaphase	posterior	10.33	6		12.05.2025 QL.p5	1.02413	3.04825
2	2			1	0		4	1			5	1			1	2	1	0		1	0	0	0			QLp04	postcytokinesis	anterior	12.48	3		12.05.2026 QL.p6	1.53618	4.04658
2	2			2	0		4	3			1	0			0	3	1	0		0	0	0	2			QLp04	postcytokinesis	posterior	5.4	3		12.05.2027 QL.p7	0.958968	4.41158
0	2			0	1		1	3			0	2			1	0	1	0		0	0	1	0			QLp05	metaphase	anterior	13.32	7		12.05.2028 QL.p8	1.21836	7.42976
1	3			0	1		4	1			1	0			0	2	2	0		0	0	1	0			QLp05	metaphase	posterior	10.82	5		12.05.2029 QL.p9	1.28856	6.32581
1	1			0	1		5	1			1	1			1	0	1	0		1	0	0	0			QLp05	postcytokinesis	anterior	21.79	9		15.05.2021 QL.p1	1.09234	12.8478
0	1			0	0		6	2			3	1			0	1	0	0		0	0	0	0			QLp05	postcytokinesis	posterior	5.65	0		15.05.2022 QL.p2	1.05444	3.1429
3	5			1	0		3	10			1	3			5	0	1	2		1	0	0	0			QLp06	metaphase	anterior	9.9	8		15.05.2023 QL.p3	1.15853	5.69596
2	3			3	0		3	0			1	5			2	1	0	2		2	0	0	1			QLp06	metaphase	posterior	8.92	5		10.07.2022 QL.p1	1.69818	22.5764
0	4			0	1		8	7			2	3			1	1	1	1		1	0	0	0			QLp06	postcytokinesis	anterior	16.25	15		10.07.2022 QL.p2	1.03855	5.07258
3	6			4	1		3	3			3	2			2	3	1	3		0	1	0	4			QLp06	postcytokinesis	posterior	3.9	4		10.07.2022 QL.p3	0.921173	3.65391
1	4			1	1										3	0	1	1		1	1	0	0			QLp07	metaphase	anterior	13.18	8		10.07.2022 QL.p4	0.995105	5.78974
0	3			1	0										1	1	1	0		0	0	0	1			QLp07	metaphase	posterior	11.85	8		10.07.2022 QL.p5	0.892507	6.14697
2	2			0	1										2	1	1	0		1	0	0	0			QLp07	postcytokinesis	anterior	17.48	10		10.07.2022 QL.p6	1.02502	5.68971
															2	2	1	0		1	0	0	0			QLp07	postcytokinesis	posterior	5.28	5		10.07.2022 QL.p8	1.05438	4.36179
2	3			1	0										0	1	1	0		0	0	0	0			QLp08	metaphase	anterior	14.86	10		10.07.2022 QL.p9	0.739236	18.1193
0	2			0	0										1	1	2	1		2	1	1	0			QLp08	metaphase	posterior	15.15	9		10.07.2022 QL.p1	1.90745	5.0543
1	4			0	4																					QLp08	postcytokinesis	anterior	21.28	14
																										QLp08	postcytokinesis	posterior	7.1	3
																										QLp09	metaphase	anterior	13.25	8
																										QLp09	metaphase	posterior	12.87	7
																										QLp09	postcytokinesis	anterior	16.1	13
																										QLp09	postcytokinesis	posterior	5.65	3
																										QLp10	metaphase	anterior	18.37	11
																										QLp10	metaphase	posterior	13.95	9
																										QLp10	postcytokinesis	anterior	24.71	14
																										QLp10	postcytokinesis	posterior	5.3	1
																										QLp11	metaphase	anterior	13.33	9
																										QLp11	metaphase	posterior	11.58	7
																										QLp11	postcytokinesis	anterior	17.99	13
																										QLp11	postcytokinesis	posterior	6.49	5
																										QLp12	metaphase	anterior	14.21	8
																										QLp12	metaphase	posterior	12.91	6
																										QLp12	postcytokinesis	anterior	22.32	10
																										QLp12	postcytokinesis	posterior	4.77	2
QL.pp tracking (Fig. S5g)
		mitochondrial data											cell data								QL.pp-1 (40min post division)						QL.pp-2(80min post-division)						QL.pp-3(120min post-division)						QL.pp-4(160min post-division)
		post (mito volume)					post (mito sphericity)			post (mean mito volume)			post (cell volume)					post (cell sphericity)			mitochondrial data			cell data			mitochondrial data			cell data			mitochondrial data			cell data			mitochondrial data			cell data
		QL.pa	QL.pp	QL.pa+QL.pp	QL.pa/QL.pp		QL.pa	QL.pp		QL.pa	QL.pp		QL.pa	QL.pp	QL.pa+QL.pp	QL.pa/QL.pp		QL.pa	QL.pp		mito Vol	mito sphericity	mean mitoVol	cell size	cell sphericity		mito Vol	mito sphericity	mean mitoVol	cell size	cell sphericity		mito Vol	mito sphericity	mean mitoVol	cell size	cell sphericity		mito Vol	mito sphericity	mean mitoVol	cell size	cell sphericity
19-20.11.2023	P1	1.17	0.348	1.518	3.36207		0.659	0.555		0.0834	0.174		28.6	9.46	38.06	3.02326		0.8	0.78		0.355	0.594	0.118	11.1	0.783		0.466	0.604	0.155	13.1	0.73		0.364	0.704	0.0909	8.26	0.943
19-20.11.2024	P2	1.26	0.0359	1.2959	35.0975		0.666	0.757		0.126	0.012		24.6	6.4	31	3.84375		0.791	0.881		0.0833	0.578	0.0416	6.45	0.862		0.0775	0.554	0.0775	6.58	0.871		0.0512	0.826	0.0512	2.81	0.881
19-20.11.2025	P3	1.26	0.2	1.46	6.3		0.668	0.65		0.105	0.0668		31.7	8.97	40.67	3.534		0.904	0.818		0.182	0.712	0.0454	8.6	0.81		0.138	0.732	0.0689	6.65	0.962		0		0	2.45	0.915
19-20.11.2026	P5	1.63	0.0892	1.7192	18.2735		0.549	0.674		0.232	0.0297		27	8.21	35.21	3.28867		0.819	0.819		0.146	0.698	0.0732	8.25	0.834		0.128	0.725	0.0639	8.57	0.916		0.0622	0.836	0.0622	3.31	0.863
19-20.11.2027	P9	1.12	0.141	1.261	7.94326		0.63	0.675		0.112	0.141		29.7	7.39	37.09	4.01894		0.797	0.831		0.154	0.717	0.077	8.22	0.816		0.226	0.624	0.113	8.27	0.895
19-20.11.2028	P10	1.65	0.0554	1.7054	29.7834		0.562	0.719		0.207	0.0277		27.7	8.75	36.45	3.16571		0.772	0.747		0.0763	0.775	0.0763	5.07	0.881		0.0559	0.69	0.0559	8.78	0.808		0.0374	0.875	0.0374	4.28	0.877
19-20.11.2029	P12	1.23	0.181	1.411	6.79558		0.568	0.639		0.176	0.181		25.9	6.45	32.35	4.0155		0.762	0.844		0.191	0.664	0.0635	6.39	0.786		0.144	0.688	0.0719	5.61	0.949
19-20.11.2030	P13	1.01	0.172	1.182	5.87209		0.673	0.655		0.0841	0.172		29.5	8.04	37.54	3.66915		0.821	0.86		0.117	0.599	0.117	8.25	0.877		0.142	0.612	0.071	7.55	0.835		0.091	0.76	0.0455	4.47	0.902
19-20.11.2031	P14	1.82	0.267	2.087	6.81648		0.593	0.647		0.261	0.133		30.3	8.01	38.31	3.78277		0.801	0.866		0.304	0.597	0.152	6.34	0.818		0.392	0.572	0.196	9.98	0.835		0.0679	0.876	0.0339	4.73	0.905
19-20.11.2032	P15	1.2	0.131	1.331	9.16031		0.626	0.77		0.133	0.0328		28.9	7.54	36.44	3.83289		0.746	0.865		0.0988	0.621	0.0198	12	0.753		0.162	0.637	0.0538	8.58	0.799		0.137	0.713	0.0458	8.88	0.765		0.0317	0.877	0.0317	3.98	0.927
19-20.11.2033	P16	1.1	0.182	1.282	6.04396		0.585	0.62		0.122	0.091		25.4	7.55	32.95	3.36424		0.732	0.89		0.178	0.689	0.0593	8.99	0.836		0.183	0.577	0.0914	8.73	0.859		0.196	0.593	0.098	10.6	0.852
19-20.11.2034	P17	1.29	0.0709	1.3609	18.1946		0.604	0.74		0.184	0.0354		22.6	6.49	29.09	3.48228		0.778	0.882		0.0632	0.748	0.0211	8.64	0.836		0.15	0.599	0.15	7.34	0.95		0		0	3.2	0.868
19-20.11.2035	P18	1.17	0.0701	1.2401	16.6904		0.573	0.716		0.195	0.0234		24.3	7.59	31.89	3.20158		0.767	0.857		0.0399	0.731	0.0133	7.84	0.769		0.101	0.736	0.0503	10.7	0.783		0.0958	0.657	0.0319	6.62	0.871		0		0	1.9	0.926
19-20.11.2036	P21	1.16	0.056	1.216	20.7143		0.648	0.725		0.105	0.028		29.4	5.92	35.32	4.96622		0.764	0.887		0.0871	0.516	0.0871	8.46	0.804		0.0871	0.62	0.0436	8.76	0.894
19-20.11.2037	P22	1.23	0.115	1.345	10.6957		0.584	0.664		0.205	0.115		28.3	8.24	36.54	3.43447		0.865	0.782		0.0343	0.691	0.0343	8.15	0.847		0.0288	0.763	0.0288	6.82	0.952
19-20.11.2038	P23	1.45	0.253	1.703	5.73123		0.629	0.493		0.132	0.253		25.5	7.19	32.69	3.54659		0.777	0.831		0.0354	0.796	0.0354	7.52	0.803		0.0291	0.854	0.0291	9.77	0.782		0.0266	0.79	0.0266	8.45	0.849		0.0852	0.73	0.0852	7.98	0.931
19-20.11.2039	P24	1.52	0.146	1.666	10.411		0.537	0.649		0.253	0.0487		24.5	8.97	33.47	2.73133		0.741	0.853		0.135	0.606	0.045	10.5	0.797		0.141	0.643	0.0471	10.4	0.79		0.201	0.699	0.0669	8.24	0.888		0.0853	0.829	0.0284	3.29	0.936
19-20.11.2040	P25	1.18	0.163	1.343	7.23926		0.58	0.68		0.147	0.0813		21.4	5.55	26.95	3.85586		0.707	0.805		0.202	0.471	0.202	5.22	0.832		0.0999	0.821	0.0333	5.81	0.872
19-20.11.2041	P26	1.33	0.226	1.556	5.88496		0.599	0.717		0.166	0.113		26.4	7.75	34.15	3.40645		0.732	0.889		0.235	0.548	0.117	7.72	0.81		0.127	0.763	0.0423	8.46	0.788		0.211	0.66	0.0704	8.39	0.768		0.106	0.874	0.0354	5.48	0.92
19-20.11.2042	P27	1.07	0.136	1.206	7.86765		0.656	0.532		0.153	0.136		24.6	6.23	30.83	3.94864		0.576	0.856		0.209	0.673	0.0697	11.6	0.731		0.0801	0.747	0.0801	4.64	0.836
19-20.11.2043	P28	1.38	0.274	1.654	5.0365		0.577	0.477		0.197	0.274		28	6.56	34.56	4.26829		0.793	0.864		0.0985	0.744	0.0492	7.2	0.808		0.109	0.663	0.0137	7.75	0.842
mean		1.29667	0.157738	1.4544	11.6149		0.607905	0.654952		0.160881	0.103276		26.8714	7.48857	34.36	3.63717		0.773571	0.84319		0.144038	0.655619	0.0722476	8.21476	0.813952		0.146067	0.677333	0.0731714	8.23095	0.854667		0.110079	0.749083	0.0471929	6.04929	0.867643		0.06164	0.8275	0.03614	4.526	0.928

## Sheet: Fig.S6
			meta cell volume				post cell volume
			A-side	P-side	A/P		QL.pa	QL.pp	QL.pa/QL.pp
	31.05.2021	QL.p1	16.8	19	0.884211		18	17.6	1.02273
	31.05.2022	QL.p2	18.2	17.3	1.05202		23.3	19.9	1.17085
	31.05.2023	QL.p3	16	17.7	0.903955		16.1	15.4	1.04545
	31.05.2024	QL.p4	20.7	17.8	1.16292		17.6	17.3	1.01734
	31.05.2025	QL.p5	18.9	17.6	1.07386		22	15.3	1.43791
	03.06.2021	QL.p1	22.6	17.6	1.28409		56.8	43.2	1.31481
	03.06.2022	QL.p2	26	18	1.44444		31.5	18	1.75
	03.06.2023	QL.p3	25.7	20.4	1.2598		27.8	20.2	1.37624
	03.06.2024	QL.p4	24	21.7	1.10599		32.6	22.7	1.43612
	03.06.2025	QL.p5	21.4	16.8	1.27381		27	17.9	1.50838
	01.07.2021	QL.p1	32.6	23.4	1.39316		27.3	20.3	1.34483
	01.07.2021	QL.p2
	01.07.2021	QL.p4	18.5	21.6	0.856481		22.8	21.3	1.07042
	01.07.2021	QL.p6	25.8	25.6	1.00781		29.7	23.7	1.25316
	01.07.2021	QL.p7	27	26.1	1.03448		28.7	29.5	0.972881
	01.07.2021	QL.p8	27.2	25.3	1.0751		26.6	33.4	0.796407
	01.07.2021	QL.p9	26.8	21.3	1.25822		29.6	24	1.23333
	01.07.2021	QL.p10	26.1	24.8	1.05242		27.2	20.1	1.35323
	01.07.2021	QL.p12	20.7	23.6	0.877119		23.5	24	0.979167
	02.07.2021	QL.p1	34.9	24.6	1.4187		34.2	22.6	1.51327
	02.07.2021	QL.p2	31.6	22.4	1.41071		28.8	17.8	1.61798
	02.07.2021	QL.p3	23.8	25.5	0.933333		27.3	26.1	1.04598
	02.07.2021	QL.p6	31.3	26.8	1.16791		28.7	29.9	0.959866
	02.07.2021	QL.p8	35	28.1	1.24555		25	21.1	1.18483
	02.07.2021	QL.p9	26.2	22.9	1.1441		24.6	25.4	0.968504
	mean		24.9083	21.9125	1.13834		27.3625	22.7792	1.2239

## Sheet: Fig.S9
			Fig. S9b
volumes are in cubic microns					QL.p mito density (metaphase)		QL.p post (mito density)					QL.p meta (mito density)					QL.p meta (cell volume)					QL.p post (cell volume)
							QL.pa	QL.pp		QL.pa/QL.pp		A-side	P-side		A/P		A-side	P-side	A+P	A/P		QL.pa	QL.pp	QL.pa+QL.pp	QL.pa/QL.pp
			03-04.11.2023	P1	0.0306349		0.0370558	0.0337391		1.0983		0.0310922	0.03		1.03641		29.3	21.1	50.4	1.38863		39.4	11.5	50.9	3.42609
			03-04.11.2023	P2	0.0277468		0.0318831	0.008625		3.69659		0.0387923	0.0155851		2.48906		20.7	18.8	39.5	1.10106		30.8	10.4	41.2	2.96154
			03-04.11.2023	P3	0.0375231		0.05	0.0377273		1.3253		0.0378676	0.0371747		1.01864		27.2	26.9	54.1	1.01115		33.6	11	44.6	3.05455
			03-04.11.2023	P5	0.0397645		0.045993	0.0377033		1.21987		0.0450382	0.0330244		1.36378		26.2	20.5	46.7	1.27805		28.7	9.84	38.54	2.91667
			03-04.11.2023	P6	0.048254		0.0468031	0.00522807		8.95226		0.0692308	0.0287755		2.40589		18.2	19.6	37.8	0.928571		39.1	11.4	50.5	3.42982
			03-04.11.2023	P7	0.030274		0.0403265	0.0248699		1.6215		0.0421081	0.0181111		2.32499		18.5	18	36.5	1.02778		24.5	9.61	34.11	2.54943
			03-04.11.2023	P8	0.0301587		0.0198368	0.0306154		0.647937		0.0244131	0.0343643		0.710423		21.3	29.1	50.4	0.731959		42.9	13	55.9	3.3
			03-04.11.2023	P9	0.0473361		0.0520767	0.0707377		0.736194		0.0533333	0.0422053		1.26366		22.5	26.3	48.8	0.855513		31.3	12.2	43.5	2.56557
			03-04.11.2023	P10	0.0396008		0.057764	0.0224707		2.57063		0.0550562	0.0219658		2.50645		26.7	23.4	50.1	1.14103		32.2	9.39	41.59	3.42918
			03-04.11.2023	P11	0.0445824		0.0513514	0.0227723		2.25499		0.0621951	0.0249774		2.49006		24.6	22.1	46.7	1.11312		25.9	10.1	36	2.56436
			03-04.11.2023	P12	0.033961		0.0488152	0.0233333		2.09208		0.0503401	0.0190062		2.64862		29.4	32.2	61.6	0.913043		42.2	15.9	58.1	2.65409
			03-04.11.2023	P13	0.0315085		0.0374126	0.0593654		0.630209		0.0470053	0.0185714		2.53106		18.7	22.4	41.1	0.834821		28.6	9.77	38.37	2.92733
			03-04.11.2023	P14	0.0298246		0.0314815	0.0404032		0.779182		0.025265	0.0354348		0.713		28.3	23	51.3	1.23043		37.8	12.4	50.2	3.04839
			03-04.11.2023	P15	0.0277854		0.034589	0.011416		3.02987		0.047381	0.00973684		4.86615		21	22.8	43.8	0.921053		29.2	9.11	38.31	3.20527
			03-04.11.2023	P16	0.0447884		0.0539683	0.0422581		1.27711		0.0647826	0.02379		2.72311		23	21.9	44.9	1.05023		25.2	9.3	34.5	2.70968
			03-04.11.2023	P17	0.0323423		0.0324759	0.0458333		0.708565		0.028134	0.0360851		0.779656		20.9	23.5	44.4	0.889362		31.1	10.8	41.9	2.87963
			03-04.11.2023	P18	0.0526807		0.060828	0.036129		1.68363		0.0477912	0.0594444		0.803964		24.9	18	42.9	1.38333		31.4	12.4	43.8	2.53226
			03-04.11.2023	P19	0.0355459		0.0428135	0.02552		1.67764		0.045907	0.0263786		1.74031		21.5	24.3	45.8	0.884774		32.7	12.5	45.2	2.616
			03-04.11.2023	P20	0.0230721		0.0185786	0.0403731		0.460171		0.0221452	0.0239104		0.926173		30.3	33.5	63.8	0.904478		40.1	13.4	53.5	2.99254
			03-04.11.2023	P21	0.0361972		0.0383954	0.0445113		0.8626		0.0361885	0.0362055		0.99953		24.4	25.3	49.7	0.964427		34.9	13.3	48.2	2.62406
			03-04.11.2023	P22			0.0286111	0.0395041		0.724256												36	12.1	48.1	2.97521
			05-06.11.2023	P1	0.0457635		0.0620301	0.0358316		1.73115		0.0715	0.0207767		3.44136		20	20.6	40.6	0.970874		26.6	9.74	36.34	2.73101
			21.07.2023	P1	0.0399572		0.0463636	0.0444643		1.04272		0.0467925	0.0309901		1.50992		26.5	20.2	46.7	1.31188		33	11.2	44.2	2.94643
			21.07.2023	P2	0.0742857		0.058351	0.0559016		1.04381		0.0890411	0.055794		1.59589		29.2	23.3	52.5	1.25322		47.3	12.2	59.5	3.87705
			21.07.2023	P3	0.0614865		0.071028	0.0940678		0.755073		0.065678	0.0567308		1.15771		23.6	20.8	44.4	1.13462		32.1	11.8	43.9	2.72034
			21.07.2023	P4	0.0814885		0.0671605	0.0853846		0.786564		0.0937063	0.0668067		1.40265		28.6	23.8	52.4	1.20168		40.5	13	53.5	3.11538
			21.07.2023	P6	0.0648148		0.049642	0.0758389		0.654572		0.0631579	0.0672811		0.938717		32.3	21.7	54	1.48848		41.9	14.9	56.8	2.81208
			21.07.2023	P7	0.0857418		0.0938272	0.0347287		2.70172		0.096679	0.0737903		1.31018		27.1	24.8	51.9	1.09274		40.5	12.9	53.4	3.13953
			21.07.2023	P8	0.0401389		0.0446729	0.0227778		1.96125		0.0497283	0.0275357		1.80595		36.8	28	64.8	1.31429		53.5	16.2	69.7	3.30247
			21.07.2023	P9	0.0681325		0.0821705	0.0274336		2.99525		0.0916376	0.0361611		2.53415		28.7	21.1	49.8	1.36019		38.7	11.3	50	3.42478
			21.07.2023	P10			0.0448179	0.0673333		0.665613												35.7	15	50.7	2.38
			29.07.2023	P1	0.0591981		0.0699367	0.036748		1.90314		0.0715	0.0482143		1.48296		20	22.4	42.4	0.892857		31.6	12.3	43.9	2.56911
			29.07.2024	P2	0.0454545		0.0426923	0.0476471		0.896011		0.0574007	0.0322709		1.77871		27.7	25.1	52.8	1.10359		52	13.6	65.6	3.82353
			29.07.2025	P3	0.0408182		0.0457055	0.0349524		1.30765		0.0545455	0.022246		2.45192		25.3	18.7	44	1.35294		32.6	10.5	43.1	3.10476
			29.07.2026	P4	0.0330388		0.0420804	0.044125		0.953663		0.0367347	0.0273123		1.34499		39.2	25.3	64.5	1.54941		42.3	16	58.3	2.64375
			29.07.2027	P5	0.0374709		0.0465035	0.00794702		5.85169		0.0650307	0.0126519		5.13998		16.3	18.1	34.4	0.900552		28.6	9.06	37.66	3.15673
			29.07.2028	P6			0.0460048	0.0503378		0.913922												41.3	14.8	56.1	2.79054
			Fig. S9c
volumes are in cubic microns					QL.pa mito density (metaphase)		QL.pa post (mito density)					QL.pa meta (mito density)					QL.pa meta (cell volume)					QL.p post (cell volume)
							QL.paa	QL.pap		QL.paa/QL.pap		A-side	P-side		A/P		A-side	P-side	A+P	A/P		QL.paa	QL.pap	QL.paa+QL.pap	QL.paa/QL.pap
			03-04.11.2023	P1	0.0298899		0.0381538	0.0342581		1.11372		0.0313004	0.0285281		1.09718		22.3	23.1	45.4	0.965368		19.5	15.5	35	1.25806
			03-04.11.2023	P2	0.0231731		0.0224312	0.0338596		0.662476		0.01855	0.0274537		0.675683		20	21.6	41.6	0.925926		21.8	17.1	38.9	1.27485
			03-04.11.2023	P3	0.0345047		0.0352778	0.0528387		0.66765		0.0187432	0.046473		0.403313		18.3	24.1	42.4	0.759336		25.2	15.5	40.7	1.62581
			03-04.11.2023	P5	0.0285327		0.0568627	0.0272353		2.08783		0.0362288	0.0197585		1.83359		23.6	20.7	44.3	1.1401		25.5	17	42.5	1.5
			03-04.11.2023	P6	0.0448337		0.0491935	0.0554487		0.88719		0.0404587	0.048927		0.826919		21.8	23.3	45.1	0.935622		24.8	15.6	40.4	1.58974
			03-04.11.2023	P7	0.0301338		0.0382011	0.0285714		1.33704		0.0397368	0.0202041		1.96677		15.2	14.7	29.9	1.03401		18.9	11.2	30.1	1.6875
			03-04.11.2023	P8	0.0301096		0.0147955	0.0490361		0.301727		0.0162753	0.0464593		0.350313		24.7	20.9	45.6	1.18182		26.9	16.6	43.5	1.62048
			03-04.11.2023	P9	0.0341501		0.0284793	0.0549405		0.518366		0.0300901	0.0380519		0.790763		22.2	23.1	45.3	0.961039		21.7	16.8	38.5	1.29167
			03-04.11.2023	P10	0.0343844		0.0520325	0.0371429		1.40088		0.0456621	0.0242623		1.88202		21.9	24.4	46.3	0.897541		24.6	16.1	40.7	1.52795
			03-04.11.2023	P11	0.0358221		0.0498054	0.036303		1.37194		0.0327612	0.0391165		0.837529		26.8	24.9	51.7	1.07631		25.7	16.5	42.2	1.55758
			03-04.11.2023	P12	0.0352037		0.0364906	0.0469565		0.777114		0.0460967	0.0243911		1.88989		26.9	27.1	54	0.99262		26.5	20.7	47.2	1.28019
			03-04.11.2023	P13	0.025194		0.0358333	0.0308876		1.16012		0.0292208	0.0212017		1.37823		23.1	23.3	46.4	0.991416		21.6	16.9	38.5	1.27811
			03-04.11.2023	P14	0.0272811		0.0215638	0.0404023		0.533727		0.0181818	0.0357333		0.50882		20.9	22.5	43.4	0.928889		24.3	17.4	41.7	1.39655
			03-04.11.2023	P15	0.0261845		0.031573	0.0382963		0.824441		0.0263021	0.0260766		1.00865		19.2	20.9	40.1	0.91866		17.8	13.5	31.3	1.31852
			03-04.11.2023	P16	0.0384504		0.0388136	0.0485714		0.799103		0.0326009	0.0453158		0.719416		22.3	19	41.3	1.17368		23.6	14	37.6	1.68571
			03-04.11.2023	P17	0.0290398		0.030625	0.0488136		0.627387		0.0220705	0.03695		0.597307		22.7	20	42.7	1.135		22.4	11.8	34.2	1.89831
			03-04.11.2023	P18	0.0406792		0.0552239	0.0715126		0.772226		0.0368493	0.0447115		0.824157		21.9	20.8	42.7	1.05288		20.1	11.9	32	1.68908
			03-04.11.2023	P19	0.026272		0.0268932	0.0504861		0.532685		0.0151323	0.0363942		0.415788		18.9	20.8	39.7	0.908654		20.6	14.4	35	1.43056
			03-04.11.2023	P20	0.0186096		0.0233333	0.0361622		0.645242		0.0178853	0.0193262		0.925441		27.9	28.2	56.1	0.989362		24.3	18.5	42.8	1.31351
			03-04.11.2023	P21	0.0353634		0.0244199	0.0645455		0.378336		0.0222066	0.0504301		0.440344		21.3	18.6	39.9	1.14516		18.1	15.4	33.5	1.17532
			03-04.11.2023	P22	0.0223367		0.0289831	0.0274586		1.05552		0.0223529	0.0223196		1.00149		20.4	19.4	39.8	1.05155		23.6	18.1	41.7	1.30387
			05-06.11.2023	P1	0.0308389		0.0388128	0.0416746		0.931329		0.0302632	0.0314222		0.963113		22.8	22.5	45.3	1.01333		21.9	20.9	42.8	1.04785
			21.07.2023	P1	0.033907		0.0443781	0.0298658		1.48592		0.0424255	0.023641		1.79457		23.5	19.5	43	1.20513		20.1	14.9	35	1.34899
			21.07.2023	P2	0.0569199		0.0756303	0.0737705		1.02521		0.0717647	0.0406034		1.76745		25.5	23.2	48.7	1.09914		23.8	18.3	42.1	1.30055
			21.07.2023	P3	0.0623557		0.0635071	0.060479		1.05007		0.065368	0.0589109		1.10961		23.1	20.2	43.3	1.14356		21.1	16.7	37.8	1.26347
			21.07.2023	P4	0.0652632		0.0882353	0.0846626		1.0422		0.0662879	0.063981		1.03605		26.4	21.1	47.5	1.25118		23.8	16.3	40.1	1.46012
			21.07.2023	P6	0.0596288		0.0364433	0.101685		0.358393		0.03404	0.0903846		0.376613		25	20.8	45.8	1.20192		19.4	17.8	37.2	1.08989
			21.07.2023	P7	0.0759124		0.0707547	0.102825		0.688109		0.0550239	0.0975248		0.564205		20.9	20.2	41.1	1.03465		21.2	17.7	38.9	1.19774
			21.07.2023	P8	0.0373137		0.0613636	0.0366518		1.67423		0.0516129	0.0207116		2.49198		31	26.7	57.7	1.16105		26.4	22.4	48.8	1.17857
			21.07.2023	P9	0.07289		0.0779736	0.0714286		1.09163		0.0811111	0.0658768		1.23125		18	21.1	39.1	0.853081		22.7	16.8	39.5	1.35119
			21.07.2023	P10	0.0554847		0.0688889	0.0246739		2.79197		0.0672986	0.0417127		1.61338		21.1	18.1	39.2	1.16575		22.5	18.4	40.9	1.22283
			29.07.2023	P1	0.0398876		0.0437915	0.068		0.643992		0.0260563	0.0525862		0.495498		21.3	23.2	44.5	0.918103		21.1	17.5	38.6	1.20571
			29.07.2024	P2	0.0364552		0.0668421	0.0585517		1.14159		0.0352347	0.0377606		0.933106		27.7	25.9	53.6	1.0695		19	14.5	33.5	1.31034
			29.07.2025	P3
			29.07.2026	P4
			29.07.2027	P5	0.0366055		0.0181095	0.0617801		0.293128		0.0212227	0.0536232		0.395775		22.9	20.7	43.6	1.10628		20.1	19.1	39.2	1.05236
			29.07.2028	P6	0.0283037		0.0210828	0.0548223		0.384566		0.0172093	0.0397992		0.432403		25.8	24.9	50.7	1.03614		31.4	19.7	51.1	1.59391

[truncated: 4 more sheets: Fig.S10, Fig.S11, Fig.S14, Fig.S15]
